# Supplementary material for: Poly[(dimethyl­formamide)(μ4-2,2′-sulfanediyldibenzoato)nickel(II)]
Source: Acta Crystallogr Sect E Struct Rep Online. 2010 Mar 6;66(Pt 4):m368. doi: 10.1107/S1600536810007749 (PMC2983770; doi:10.1107/S1600536810007749)
Supplement: Supplementary file 1 [file e-66-0m368-sup1.cif]

##############################################################################
###                                                                        ###
###        Electronic paper (Acta Crystallographica Section E)             ###
###                                                                        ###
##############################################################################
#                                                                            #
# This CIF contains the data in a paper accepted for publication in Acta     #
# Crystallographica Section E. It conforms to the requirements of Notes      #
# for Authors for Section E, and has been peer reviewed under the auspices   #
# of the IUCr Commission on Journals.                                        #
#                                                                            #
# Full details of the Crystallographic Information File format               #
# are given in the paper "The Crystallographic Information File (CIF):       #
# a New Standard Archive File for Crystallography" by S. R. Hall, F. H.      #
# Allen and I. D. Brown [Acta Cryst. (1991), A47, 655-685].                  #
#                                                                            #
# The current version of the core CIF dictionary is obtainable from          #
# ftp://ftp.iucr.org/pub/cif_core.dic. The current version number is 2.4.    #
#                                                                            #
# Software is freely available for graphical display of the structure(s) in  #
# this CIF.  For information consult the CIF home page http://www.iucr.org/  #
# cif/home.html                                                              #
#                                                                            #
# This file may be used for bona fide research purposes within the           #
# scientific community so long as proper attribution is given to the journal # 
# article from which it was obtained.                                        #
#                                                                            #
##############################################################################
                                             
data_I
_audit_creation_method     SHELXL-97
_chemical_name_systematic
;
Poly[(dimethylformamide)(\m~4~-2,2'-sulfanediyldibenzoato)nickel(II)]
;
_chemical_name_common     ?
_chemical_formula_moiety     'C34 H30 N2 Ni2 O10 S2'
_chemical_formula_sum     'C34 H30 N2 Ni2 O10 S2'
_chemical_formula_iupac     '[Ni (C14 H8 O4 S) (C3 H7 N O)]'
_chemical_formula_weight     808.12
_chemical_melting_point     ?
_symmetry_cell_setting     triclinic
_symmetry_space_group_name_H-M     'P -1'
_symmetry_space_group_name_Hall     '-P 1'
loop_
    _symmetry_equiv_pos_as_xyz
    'x, y, z'
    '-x, -y, -z'
_cell_length_a     8.5196(2)
_cell_length_b     10.5240(2)
_cell_length_c     11.0138(3)
_cell_angle_alpha     67.2410(10)
_cell_angle_beta     79.0410(11)
_cell_angle_gamma     71.7960(10)
_cell_volume     862.33(3)
_cell_formula_units_Z     1
_cell_measurement_reflns_used     2701
_cell_measurement_theta_min     2.39
_cell_measurement_theta_max     22.34
_cell_measurement_temperature     298(2)
_exptl_crystal_description     block
_exptl_crystal_colour     green
_exptl_crystal_size_max     0.30
_exptl_crystal_size_mid     0.25
_exptl_crystal_size_min     0.19
_exptl_crystal_density_diffrn     1.556
_exptl_crystal_density_meas     ?
_exptl_crystal_density_method     'not measured'
_exptl_crystal_F_000     416
_exptl_absorpt_coefficient_mu     1.273
_exptl_absorpt_correction_type     multi-scan
_exptl_absorpt_process_details     '(SADABS; Sheldrick, 2004)'
_exptl_absorpt_correction_T_min     0.7013
_exptl_absorpt_correction_T_max     0.7940
_exptl_special_details
;
;
_diffrn_ambient_temperature     298(2)
_diffrn_radiation_type     MoK\a
_diffrn_radiation_wavelength     0.71073
_diffrn_radiation_source     'fine-focus sealed tube'
_diffrn_radiation_monochromator     graphite
_diffrn_measurement_device_type     'Bruker APEXII area-detector diffractometer'
_diffrn_measurement_method     '\f and \w scan'
_diffrn_detector_area_resol_mean     ?
_diffrn_reflns_number     11190
_diffrn_reflns_av_R_equivalents     0.0347
_diffrn_reflns_av_sigmaI/netI     0.0428
_diffrn_reflns_theta_min     2.01
_diffrn_reflns_theta_max     25.99
_diffrn_reflns_theta_full     25.99
_diffrn_measured_fraction_theta_max     0.991
_diffrn_measured_fraction_theta_full     0.991
_diffrn_reflns_limit_h_min     -9
_diffrn_reflns_limit_h_max     10
_diffrn_reflns_limit_k_min     -12
_diffrn_reflns_limit_k_max     12
_diffrn_reflns_limit_l_min     -13
_diffrn_reflns_limit_l_max     13
_diffrn_standards_number     ?
_diffrn_standards_interval_count     ?
_diffrn_standards_interval_time     ?
_diffrn_standards_decay_%     ?
_refine_special_details
;
Refinement of <i>F</i>^2^ against ALL reflections. The weighted <i>R</i>-factor
wR and goodness of fit <i>S</i> are based on <i>F</i>^2^, conventional
<i>R</i>-factors <i>R</i> are based on <i>F</i>, with <i>F</i> set to zero for
negative <i>F</i>^2^. The threshold expression of <i>F</i>^2^ >
\s(<i>F</i>^2^) is used only for calculating <i>R</i>-factors(gt) etc. and is
not relevant to the choice of reflections for refinement. <i>R</i>-factors
based on <i>F</i>^2^ are statistically about twice as large as those based on
<i>F</i>, and <i>R</i>- factors based on ALL data will be even larger.
;
_reflns_number_total     3350
_reflns_number_gt     2553
_reflns_threshold_expression     I>2\s(I)
_refine_ls_structure_factor_coef     Fsqd
_refine_ls_matrix_type     full
_refine_ls_R_factor_all     0.0556
_refine_ls_R_factor_gt     0.0362
_refine_ls_wR_factor_gt     0.0703
_refine_ls_wR_factor_ref     0.0785
_refine_ls_goodness_of_fit_ref     1.009
_refine_ls_restrained_S_all     1.009
_refine_ls_number_reflns     3350
_refine_ls_number_parameters     228
_refine_ls_number_restraints     0
_refine_ls_hydrogen_treatment     constr
_refine_ls_weighting_scheme     calc
_refine_ls_weighting_details
         'calc w=1/[\s^2^(Fo^2^)+(0.0295P)^2^+0.4000P] where P=(Fo^2^+2Fc^2^)/3'
_atom_sites_solution_hydrogens     geom
_atom_sites_solution_primary     direct
_atom_sites_solution_secondary     difmap
_refine_ls_shift/su_max     0.001
_refine_ls_shift/su_mean     0.000
_refine_diff_density_max     0.435
_refine_diff_density_min     -0.345
_refine_ls_extinction_method     none
_refine_ls_extinction_coef     ?
loop_
    _atom_type_symbol
    _atom_type_description
    _atom_type_scat_dispersion_real
    _atom_type_scat_dispersion_imag
    _atom_type_scat_source
    'C' 'C' 0.0033 0.0016
                         'International Tables Vol C Tables 4.2.6.8 and 6.1.1.4'
    'H' 'H' 0.0000 0.0000
                         'International Tables Vol C Tables 4.2.6.8 and 6.1.1.4'
    'N' 'N' 0.0061 0.0033
                         'International Tables Vol C Tables 4.2.6.8 and 6.1.1.4'
    'Ni' 'Ni' 0.3393 1.1124
                         'International Tables Vol C Tables 4.2.6.8 and 6.1.1.4'
    'O' 'O' 0.0106 0.0060
                         'International Tables Vol C Tables 4.2.6.8 and 6.1.1.4'
    'S' 'S' 0.1246 0.1234
                         'International Tables Vol C Tables 4.2.6.8 and 6.1.1.4'
_computing_data_collection     'APEX2 (Bruker, 2004)'
_computing_cell_refinement     'SAINT (Bruker, 2004)'
_computing_data_reduction     'SAINT (Bruker, 2004)'
_computing_structure_solution     'SHELXS97 (Sheldrick, 2008)'
_computing_structure_refinement     'SHELXL97 (Sheldrick, 2008)'
_computing_molecular_graphics     'XP in SHELXTL (Sheldrick, 2008)'
_computing_publication_material     'SHELXL97 (Sheldrick, 2008)'
loop_
    _atom_site_type_symbol
    _atom_site_label
    _atom_site_fract_x
    _atom_site_fract_y
    _atom_site_fract_z
    _atom_site_U_iso_or_equiv
    _atom_site_adp_type
    _atom_site_calc_flag
    _atom_site_refinement_flags
    _atom_site_occupancy
    _atom_site_disorder_assembly
    _atom_site_disorder_group
    Ni Ni1 0.37381(4) 0.57945(3) 0.55076(3) 0.03249(12) Uani d . 1 . .
    S S1 -0.02998(9) 0.75102(9) 0.29878(7) 0.0481(2) Uani d . 1 . .
    O O1 0.2572(2) 0.5904(2) 0.40641(19) 0.0499(5) Uani d . 1 . .
    O O2 0.4743(3) 0.4593(2) 0.3200(2) 0.0551(6) Uani d . 1 . .
    O O3 -0.3145(3) 0.5998(2) 0.33626(19) 0.0501(5) Uani d . 1 . .
    O O4 -0.5286(2) 0.7322(2) 0.4242(2) 0.0521(5) Uani d . 1 . .
    O O5 0.1675(3) 0.7125(2) 0.6255(2) 0.0547(6) Uani d . 1 . .
    N N1 -0.1056(3) 0.8241(3) 0.6247(3) 0.0535(7) Uani d . 1 . .
    C C1 0.3275(4) 0.5360(3) 0.3199(3) 0.0417(7) Uani d . 1 . .
    C C2 0.2315(3) 0.5674(3) 0.2057(3) 0.0381(6) Uani d . 1 . .
    C C3 0.3089(4) 0.5029(3) 0.1132(3) 0.0501(8) Uani d . 1 . .
    H H3 0.4126 0.4380 0.1281 0.060 Uiso calc R 1 . .
    C C4 0.2369(4) 0.5317(4) 0.0004(3) 0.0561(8) Uani d . 1 . .
    H H4 0.2922 0.4894 -0.0614 0.067 Uiso calc R 1 . .
    C C5 0.0810(4) 0.6248(3) -0.0189(3) 0.0553(8) Uani d . 1 . .
    H H5 0.0308 0.6456 -0.0948 0.066 Uiso calc R 1 . .
    C C6 -0.0010(4) 0.6872(3) 0.0722(3) 0.0494(8) Uani d . 1 . .
    H H6 -0.1072 0.7477 0.0582 0.059 Uiso calc R 1 . .
    C C7 0.0723(3) 0.6616(3) 0.1858(3) 0.0411(7) Uani d . 1 . .
    C C8 -0.2076(4) 0.8749(3) 0.2161(3) 0.0429(7) Uani d . 1 . .
    C C9 -0.1898(4) 1.0066(3) 0.1271(3) 0.0571(9) Uani d . 1 . .
    H H9 -0.0855 1.0235 0.1077 0.069 Uiso calc R 1 . .
    C C10 -0.3225(5) 1.1122(4) 0.0670(3) 0.0665(10) Uani d . 1 . .
    H H10 -0.3077 1.1993 0.0069 0.080 Uiso calc R 1 . .
    C C11 -0.4766(4) 1.0887(3) 0.0962(3) 0.0620(9) Uani d . 1 . .
    H H11 -0.5668 1.1595 0.0550 0.074 Uiso calc R 1 . .
    C C12 -0.4984(4) 0.9601(3) 0.1866(3) 0.0529(8) Uani d . 1 . .
    H H12 -0.6039 0.9455 0.2069 0.063 Uiso calc R 1 . .
    C C13 -0.3648(3) 0.8520(3) 0.2478(3) 0.0388(7) Uani d . 1 . .
    C C14 -0.4029(4) 0.7160(3) 0.3450(3) 0.0399(7) Uani d . 1 . .
    C C15 0.0244(4) 0.7207(3) 0.6097(3) 0.0472(7) Uani d . 1 . .
    H H15 0.0070 0.6507 0.5859 0.057 Uiso calc R 1 . .
    C C16 -0.2706(4) 0.8325(4) 0.5980(4) 0.0821(12) Uani d . 1 . .
    H H16A -0.2647 0.7545 0.5709 0.123 Uiso calc R 1 . .
    H H16B -0.3115 0.9213 0.5289 0.123 Uiso calc R 1 . .
    H H16C -0.3440 0.8271 0.6765 0.123 Uiso calc R 1 . .
    C C17 -0.0867(4) 0.9353(4) 0.6631(4) 0.0730(11) Uani d . 1 . .
    H H17A 0.0279 0.9356 0.6498 0.110 Uiso calc R 1 . .
    H H17B -0.1239 0.9177 0.7546 0.110 Uiso calc R 1 . .
    H H17C -0.1515 1.0264 0.6103 0.110 Uiso calc R 1 . .
loop_
    _atom_site_aniso_label
    _atom_site_aniso_U_11
    _atom_site_aniso_U_22
    _atom_site_aniso_U_33
    _atom_site_aniso_U_12
    _atom_site_aniso_U_13
    _atom_site_aniso_U_23
    Ni1 0.0266(2) 0.0328(2) 0.0312(2) -0.00384(15) -0.00182(14) -0.00739(15)
    S1 0.0385(5) 0.0590(5) 0.0440(4) -0.0096(4) -0.0055(3) -0.0165(4)
    O1 0.0380(12) 0.0645(14) 0.0418(12) -0.0035(11) -0.0075(9) -0.0189(11)
    O2 0.0390(13) 0.0620(14) 0.0583(14) 0.0012(11) -0.0136(10) -0.0217(11)
    O3 0.0488(13) 0.0383(12) 0.0507(13) -0.0109(10) 0.0077(10) -0.0083(10)
    O4 0.0458(13) 0.0440(12) 0.0561(13) -0.0135(10) 0.0116(11) -0.0125(10)
    O5 0.0396(13) 0.0615(14) 0.0619(14) -0.0011(11) -0.0042(11) -0.0302(12)
    N1 0.0392(16) 0.0548(17) 0.0596(17) -0.0016(13) -0.0001(13) -0.0230(14)
    C1 0.0382(18) 0.0402(17) 0.0422(17) -0.0145(15) -0.0034(14) -0.0062(14)
    C2 0.0373(17) 0.0401(16) 0.0344(15) -0.0146(14) -0.0054(12) -0.0058(13)
    C3 0.0479(19) 0.0488(19) 0.0492(19) -0.0120(16) -0.0056(15) -0.0124(16)
    C4 0.059(2) 0.066(2) 0.0479(19) -0.0171(19) -0.0054(16) -0.0247(17)
    C5 0.064(2) 0.061(2) 0.0452(18) -0.0191(19) -0.0137(16) -0.0157(17)
    C6 0.0444(19) 0.056(2) 0.0467(18) -0.0127(16) -0.0133(15) -0.0122(16)
    C7 0.0380(17) 0.0432(17) 0.0398(16) -0.0177(14) -0.0025(13) -0.0068(13)
    C8 0.0430(18) 0.0410(17) 0.0387(16) -0.0096(14) -0.0039(13) -0.0084(14)
    C9 0.056(2) 0.055(2) 0.055(2) -0.0266(18) 0.0023(17) -0.0072(17)
    C10 0.075(3) 0.044(2) 0.060(2) -0.018(2) -0.001(2) 0.0035(17)
    C11 0.059(2) 0.0440(19) 0.057(2) 0.0006(17) -0.0058(18) -0.0013(16)
    C12 0.0407(19) 0.0497(19) 0.055(2) -0.0071(16) -0.0006(15) -0.0090(16)
    C13 0.0368(17) 0.0370(16) 0.0371(16) -0.0094(14) 0.0002(13) -0.0088(13)
    C14 0.0338(17) 0.0419(18) 0.0397(16) -0.0105(14) -0.0036(13) -0.0090(14)
    C15 0.048(2) 0.0482(19) 0.0381(17) -0.0065(16) 0.0032(15) -0.0155(15)
    C16 0.045(2) 0.111(3) 0.092(3) -0.013(2) -0.004(2) -0.044(3)
    C17 0.060(2) 0.064(2) 0.094(3) -0.0011(19) 0.003(2) -0.042(2)
_geom_special_details
;
All esds (except the esd in the dihedral angle between two l.s. planes) are
estimated using the full covariance matrix. The cell esds are taken into
account individually in the estimation of esds in distances, angles and
torsion angles; correlations between esds in cell parameters are only used
when they are defined by crystal symmetry. An approximate (isotropic)
treatment of cell esds is used for estimating esds involving l.s. planes.
;
loop_
    _geom_bond_atom_site_label_1
    _geom_bond_atom_site_label_2
    _geom_bond_site_symmetry_2
    _geom_bond_distance
    _geom_bond_publ_flag
    Ni1 O2 2_666 1.947(2) ?
    Ni1 O4 1_655 1.9695(19) ?
    Ni1 O3 2_566 1.9751(19) ?
    Ni1 O1 . 1.9790(19) ?
    Ni1 O5 . 2.129(2) ?
    Ni1 Ni1 2_666 2.6374(6) ?
    S1 C7 . 1.781(3) ?
    S1 C8 . 1.786(3) ?
    O1 C1 . 1.259(3) ?
    O2 C1 . 1.258(3) ?
    O3 C14 . 1.249(3) ?
    O4 C14 . 1.258(3) ?
    O5 C15 . 1.236(3) ?
    N1 C15 . 1.325(4) ?
    N1 C17 . 1.450(4) ?
    N1 C16 . 1.460(4) ?
    C1 C2 . 1.504(4) ?
    C2 C3 . 1.391(4) ?
    C2 C7 . 1.405(4) ?
    C3 C4 . 1.375(4) ?
    C3 H3 . 0.9300 ?
    C4 C5 . 1.379(4) ?
    C4 H4 . 0.9300 ?
    C5 C6 . 1.373(4) ?
    C5 H5 . 0.9300 ?
    C6 C7 . 1.400(4) ?
    C6 H6 . 0.9300 ?
    C8 C9 . 1.389(4) ?
    C8 C13 . 1.390(4) ?
    C9 C10 . 1.371(4) ?
    C9 H9 . 0.9300 ?
    C10 C11 . 1.368(5) ?
    C10 H10 . 0.9300 ?
    C11 C12 . 1.379(4) ?
    C11 H11 . 0.9300 ?
    C12 C13 . 1.391(4) ?
    C12 H12 . 0.9300 ?
    C13 C14 . 1.507(4) ?
    C15 H15 . 0.9300 ?
    C16 H16A . 0.9600 ?
    C16 H16B . 0.9600 ?
    C16 H16C . 0.9600 ?
    C17 H17A . 0.9600 ?
    C17 H17B . 0.9600 ?
    C17 H17C . 0.9600 ?
loop_
    _geom_angle_atom_site_label_1
    _geom_angle_atom_site_label_2
    _geom_angle_atom_site_label_3
    _geom_angle_site_symmetry_1
    _geom_angle_site_symmetry_3
    _geom_angle
    _geom_angle_publ_flag
    O2 Ni1 O4 2_666 1_655 90.48(9) ?
    O2 Ni1 O3 2_666 2_566 88.17(9) ?
    O4 Ni1 O3 1_655 2_566 168.24(8) ?
    O2 Ni1 O1 2_666 . 168.07(8) ?
    O4 Ni1 O1 1_655 . 89.02(9) ?
    O3 Ni1 O1 2_566 . 89.89(8) ?
    O2 Ni1 O5 2_666 . 97.16(8) ?
    O4 Ni1 O5 1_655 . 97.19(8) ?
    O3 Ni1 O5 2_566 . 94.56(8) ?
    O1 Ni1 O5 . . 94.73(8) ?
    O2 Ni1 Ni1 2_666 2_666 84.58(6) ?
    O4 Ni1 Ni1 1_655 2_666 81.54(6) ?
    O3 Ni1 Ni1 2_566 2_666 86.70(6) ?
    O1 Ni1 Ni1 . 2_666 83.56(6) ?
    O5 Ni1 Ni1 . 2_666 177.88(6) ?
    C7 S1 C8 . . 102.75(13) ?
    C1 O1 Ni1 . . 123.11(19) ?
    C1 O2 Ni1 . 2_666 123.63(19) ?
    C14 O3 Ni1 . 2_566 119.78(18) ?
    C14 O4 Ni1 . 1_455 125.92(19) ?
    C15 O5 Ni1 . . 120.6(2) ?
    C15 N1 C17 . . 120.9(3) ?
    C15 N1 C16 . . 120.9(3) ?
    C17 N1 C16 . . 118.2(3) ?
    O2 C1 O1 . . 124.9(3) ?
    O2 C1 C2 . . 117.1(3) ?
    O1 C1 C2 . . 118.0(3) ?
    C3 C2 C7 . . 119.1(3) ?
    C3 C2 C1 . . 117.4(3) ?
    C7 C2 C1 . . 123.5(3) ?
    C4 C3 C2 . . 122.1(3) ?
    C4 C3 H3 . . 118.9 ?
    C2 C3 H3 . . 118.9 ?
    C3 C4 C5 . . 118.5(3) ?
    C3 C4 H4 . . 120.7 ?
    C5 C4 H4 . . 120.7 ?
    C6 C5 C4 . . 120.9(3) ?
    C6 C5 H5 . . 119.6 ?
    C4 C5 H5 . . 119.6 ?
    C5 C6 C7 . . 121.2(3) ?
    C5 C6 H6 . . 119.4 ?
    C7 C6 H6 . . 119.4 ?
    C6 C7 C2 . . 118.1(3) ?
    C6 C7 S1 . . 120.9(2) ?
    C2 C7 S1 . . 121.0(2) ?
    C9 C8 C13 . . 118.9(3) ?
    C9 C8 S1 . . 117.6(2) ?
    C13 C8 S1 . . 123.1(2) ?
    C10 C9 C8 . . 121.5(3) ?
    C10 C9 H9 . . 119.2 ?
    C8 C9 H9 . . 119.2 ?
    C11 C10 C9 . . 119.6(3) ?
    C11 C10 H10 . . 120.2 ?
    C9 C10 H10 . . 120.2 ?
    C10 C11 C12 . . 120.1(3) ?
    C10 C11 H11 . . 120.0 ?
    C12 C11 H11 . . 120.0 ?
    C11 C12 C13 . . 120.9(3) ?
    C11 C12 H12 . . 119.6 ?
    C13 C12 H12 . . 119.6 ?
    C8 C13 C12 . . 119.0(3) ?
    C8 C13 C14 . . 124.6(3) ?
    C12 C13 C14 . . 116.4(2) ?
    O3 C14 O4 . . 126.0(3) ?
    O3 C14 C13 . . 118.5(2) ?
    O4 C14 C13 . . 115.4(3) ?
    O5 C15 N1 . . 123.4(3) ?
    O5 C15 H15 . . 118.3 ?
    N1 C15 H15 . . 118.3 ?
    N1 C16 H16A . . 109.5 ?
    N1 C16 H16B . . 109.5 ?
    H16A C16 H16B . . 109.5 ?
    N1 C16 H16C . . 109.5 ?
    H16A C16 H16C . . 109.5 ?
    H16B C16 H16C . . 109.5 ?
    N1 C17 H17A . . 109.5 ?
    N1 C17 H17B . . 109.5 ?
    H17A C17 H17B . . 109.5 ?
    N1 C17 H17C . . 109.5 ?
    H17A C17 H17C . . 109.5 ?
    H17B C17 H17C . . 109.5 ?
data_global
_journal_date_recd_electronic     2010-02-25
_journal_date_accepted     2010-03-01
_journal_name_full     'Acta Crystallographica, Section E'
_journal_year     2010
_journal_volume     66
_journal_issue      4
_journal_page_first     m368
_journal_page_last     m368
_journal_paper_category     QM
_journal_coeditor_code     BG2334
_publ_contact_author_name     'Jiang-Bo Xie'
_publ_contact_author_address
;
College of Materials Science and Engineering
North University of China
Taiyuan, 030051
People's Republic of China
;
_publ_contact_author_email     'xjb209@126.com'
_publ_contact_author_fax     '+86 351-3559885'
_publ_contact_author_phone     '+86 351-3559885'
_publ_section_title
;
Poly[(dimethylformamide)(\m~4~-2,2'-sulfanediyldibenzoato)nickel(II)]
;
loop_
    _publ_author_name
    _publ_author_footnote
    _publ_author_address
    'Xie, Jiang-Bo' .
;
College of Materials Science and Engineering
North University of China
Taiyuan, Shanxi, 030051
People's Republic of China
;
