# Supplementary material for: Poly[(dimethyl­formamide)(μ4-2,2′-sulfanediyldibenzoato)nickel(II)]
Source: Acta Crystallogr Sect E Struct Rep Online. 2010 Mar 6;66(Pt 4):m368. doi: 10.1107/S1600536810007749 (PMC2983770; doi:10.1107/S1600536810007749)
Supplement: Supplementary file 2 [file e-66-0m368-Isup2.hkl]

# 
# h,k,l, Fc-squared, Fo-squared, sigma(Fo-squared) and status flag 
# 
data_I
_shelx_title ' 1 in  P-1' 
_shelx_refln_list_code          4 
_shelx_F_calc_maximum      155.85 
_exptl_crystal_F_000       416.00 
_reflns_d_resolution_high  0.8111 
 
loop_ 
 _symmetry_equiv_pos_as_xyz 
 'x, y, z' 
 '-x, -y, -z' 
 
_cell_length_a     8.5196 
_cell_length_b    10.5240 
_cell_length_c    11.0138 
_cell_angle_alpha  67.241 
_cell_angle_beta   79.041 
_cell_angle_gamma  71.796 
 
_shelx_F_squared_multiplier     1.000 
 
loop_ 
 _refln_index_h 
 _refln_index_k 
 _refln_index_l 
 _refln_F_squared_calc 
 _refln_F_squared_meas 
 _refln_F_squared_sigma 
 _refln_observed_status 
   1   0   0      311.45      397.46      5.03 o 
   2   0   0      298.72      286.98      6.91 o 
   3   0   0     2216.81     2254.39     25.77 o 
   4   0   0        4.12       12.63      2.95 o 
   5   0   0      117.67      116.86      5.90 o 
   6   0   0      143.86      150.93     12.92 o 
   7   0   0      410.46      420.90     15.01 o 
   8   0   0      327.99      327.49     15.24 o 
   9   0   0       70.70       91.67     15.54 o 
  -9   1   0        4.17       -7.96     10.18 o 
  -8   1   0       28.08       24.11     11.58 o 
  -7   1   0      183.13      196.18     11.60 o 
  -6   1   0        1.24        8.85      4.95 o 
  -5   1   0        1.58       -0.85      3.86 o 
  -4   1   0      837.99      772.37     17.74 o 
  -3   1   0     2432.67     2409.89     27.34 o 
  -2   1   0     1027.12     1021.27     14.26 o 
  -1   1   0      602.39      657.31      7.22 o 
   0   1   0     5753.58     6031.10     37.19 o 
   1   1   0     2160.12     2371.04     20.91 o 
   2   1   0      174.43      154.75      5.00 o 
   3   1   0     2655.85     2659.80     24.82 o 
   4   1   0        3.07        3.61      2.81 o 
   5   1   0      643.77      633.24     12.47 o 
   6   1   0       15.76       13.80      3.59 o 
   7   1   0       15.28       10.16      5.81 o 
   8   1   0      431.59      407.30     15.84 o 
   9   1   0       51.77       44.50     10.54 o 
  10   1   0       49.20       30.05     17.75 o 
  -9   2   0       41.94       35.19     20.21 o 
  -8   2   0        9.28       11.13     10.14 o 
  -7   2   0     1192.06     1120.28     29.82 o 
  -6   2   0      545.54      516.55     21.34 o 
  -5   2   0      290.52      312.50     11.38 o 
  -4   2   0      104.12       89.61      6.22 o 
  -3   2   0      356.05      334.90      9.63 o 
  -2   2   0     2107.75     2122.53     19.98 o 
  -1   2   0        8.73        6.34      1.19 o 
   0   2   0      405.92      446.57      4.27 o 
   1   2   0    24289.30    23828.61    269.30 o 
   2   2   0     3985.89     3845.49     33.75 o 
   3   2   0      882.60      812.48     10.33 o 
   4   2   0      565.40      479.60      9.75 o 
   5   2   0       24.62       17.70      3.75 o 
   6   2   0     1067.16     1084.76     22.65 o 
   7   2   0       13.28       20.26      9.34 o 
   8   2   0      109.78      101.77      9.98 o 
   9   2   0      123.76      110.80     11.74 o 
  10   2   0      133.57      137.77     19.04 o 
  -8   3   0       54.25       93.03     16.87 o 
  -7   3   0      271.08      265.83     20.83 o 
  -6   3   0      759.85      746.08     27.47 o 
  -5   3   0      136.79      160.82     11.88 o 
  -4   3   0      103.39      103.78      6.65 o 
  -3   3   0      809.22      799.54     14.02 o 
  -2   3   0     4240.89     4386.40     35.96 o 
  -1   3   0      107.46       99.72      2.98 o 
   0   3   0       42.16       52.63      1.79 o 
   1   3   0     7023.90     7190.43     52.25 o 
   3   3   0       76.26       68.96      3.61 o 
   4   3   0      480.14      509.04     13.61 o 
   5   3   0       30.94       27.43      4.01 o 
   6   3   0     1687.60     1687.53     23.48 o 
   7   3   0      262.14      287.21      9.56 o 
   8   3   0        8.29       10.80      6.11 o 
   9   3   0      101.71      107.13     13.21 o 
  10   3   0        3.47        6.51     10.25 o 
  -8   4   0       21.57       43.28     13.99 o 
  -7   4   0       55.84       47.87     12.67 o 
  -6   4   0      920.59      886.27     26.39 o 
  -5   4   0      102.23      111.71     13.14 o 
  -4   4   0      583.12      615.61     20.78 o 
  -3   4   0       64.13       87.31      5.20 o 
  -2   4   0       79.65       82.30      4.14 o 
  -1   4   0     1266.07     1230.65     13.89 o 
   0   4   0        8.86        4.49      1.18 o 
   1   4   0       20.08       28.38      1.77 o 
   2   4   0     4895.75     4866.61     38.77 o 
   3   4   0      344.54      382.45      6.41 o 
   4   4   0      892.78      911.76     15.52 o 
   5   4   0      410.21      410.17     13.25 o 
   6   4   0      206.93      219.97      8.93 o 
   7   4   0     1152.17     1185.13     19.42 o 
   8   4   0       35.61       28.79      9.38 o 
   9   4   0       36.09       47.84     12.14 o 
  10   4   0       20.88       17.27     13.89 o 
  -7   5   0        2.02       -2.01      9.72 o 
  -6   5   0      146.16      129.29     19.08 o 
  -5   5   0      428.49      367.83     20.81 o 
  -4   5   0       91.24       79.66     16.90 o 
  -3   5   0      465.31      443.10     29.21 o 
  -2   5   0      123.39      116.98      9.43 o 
  -1   5   0     1684.95     1697.82     16.10 o 
   0   5   0      131.83      131.37      4.52 o 
   1   5   0      376.70      436.77      6.91 o 
   2   5   0     2473.11     2535.55     27.67 o 
   3   5   0       58.09       67.44      3.05 o 
   4   5   0     1578.01     1578.61     19.17 o 
   5   5   0      185.53      185.70      8.40 o 
   6   5   0        2.96       -2.99      4.05 o 
   7   5   0      640.95      631.11     15.50 o 
   8   5   0       15.44       13.81      5.15 o 
   9   5   0        0.60       -4.89     13.29 o 
  10   5   0       67.22       67.85     14.76 o 
  -7   6   0       82.80       67.78     15.81 o 
  -6   6   0        7.42       13.84     10.00 o 
  -5   6   0      276.00      301.94     40.68 o 
  -4   6   0      147.96      171.03     23.63 o 
  -3   6   0      405.67      428.61     27.75 o 
  -2   6   0      103.34      102.87      9.04 o 
  -1   6   0      867.36      855.26     19.36 o 
   0   6   0     1839.59     1795.31     20.54 o 
   1   6   0      103.67      118.10      6.25 o 
   2   6   0       50.95       50.95      4.30 o 
   3   6   0      336.09      343.12     12.48 o 
   4   6   0        2.02        3.02      4.19 o 
   5   6   0      122.50      126.56      8.14 o 
   6   6   0        1.53        2.85      3.58 o 
   7   6   0       15.60       10.31      5.21 o 
   8   6   0      203.25      210.62     16.69 o 
   9   6   0       14.17       10.12     14.78 o 
  -6   7   0        1.90        6.95     12.90 o 
  -5   7   0      163.56      118.57     22.28 o 
  -4   7   0      325.70      285.82     28.36 o 
  -3   7   0      279.57      279.02     26.07 o 
  -2   7   0      232.55      228.17     16.66 o 
  -1   7   0      256.23      264.30     16.82 o 
   0   7   0     1401.24     1369.63     26.70 o 
   1   7   0      468.93      451.12     12.26 o 
   2   7   0        8.60        4.70      3.15 o 
   3   7   0        3.93        5.04      3.82 o 
   4   7   0       62.96       65.03      8.01 o 
   5   7   0      891.83      829.33     35.26 o 
   6   7   0      113.43       96.70      8.79 o 
   7   7   0        0.87        2.15      5.07 o 
   8   7   0      373.71      343.46     22.48 o 
   9   7   0       81.64       72.90     14.21 o 
  -5   8   0        0.83       16.36     14.58 o 
  -4   8   0      228.90      176.23     25.52 o 
  -3   8   0       39.61       42.53     14.88 o 
  -2   8   0       40.46       35.25      9.85 o 
  -1   8   0       46.65       26.68      8.36 o 
   0   8   0       29.96       32.44      6.43 o 
   1   8   0      254.16      276.00     13.45 o 
   2   8   0       20.30        8.39      7.79 o 
   3   8   0       26.33       28.43      5.46 o 
   4   8   0       18.44       18.41      5.22 o 
   5   8   0       63.98       66.18      7.78 o 
   6   8   0      239.82      229.59     12.85 o 
   7   8   0        1.80       11.42      7.80 o 
   8   8   0      105.26       85.30     13.96 o 
   9   8   0      129.19      147.55     23.64 o 
  -4   9   0        2.13       -1.38     10.64 o 
  -3   9   0       70.96       58.47     16.86 o 
  -2   9   0      188.36      183.94     20.25 o 
  -1   9   0       98.68      103.16     15.27 o 
   0   9   0        4.59        6.34      7.04 o 
   1   9   0      129.86      122.36     11.20 o 
   2   9   0       99.81      101.93     10.33 o 
   3   9   0       91.30       71.38      9.10 o 
   4   9   0        2.90       -2.90      4.76 o 
   5   9   0      121.67      128.17     12.18 o 
   6   9   0      312.49      271.58     16.52 o 
   7   9   0        0.32       12.93      8.35 o 
   8   9   0        9.01        1.77      9.56 o 
  -3  10   0       29.88       36.24     16.49 o 
  -2  10   0       14.98       20.64     12.11 o 
  -1  10   0      156.90      175.84     18.78 o 
   0  10   0        1.62       -2.79      6.96 o 
   1  10   0       15.55        5.28      8.18 o 
   2  10   0      398.50      410.85     18.34 o 
   3  10   0      108.57       99.85     11.25 o 
   4  10   0       16.06        9.01      6.20 o 
   5  10   0       39.32       22.03      9.67 o 
   6  10   0      116.20       82.47     11.52 o 
   7  10   0       57.54       51.86     12.36 o 
  -1  11   0       47.62       19.57     11.28 o 
   0  11   0       24.15       16.73      9.79 o 
   1  11   0        0.23       -2.20      7.17 o 
   2  11   0      130.43      125.13     12.94 o 
   3  11   0      142.02      162.96     16.87 o 
   4  11   0       99.27       74.89     11.59 o 
   5  11   0        1.25       -1.03      5.89 o 
   6  11   0       23.51        7.25      8.95 o 
  -5 -11   1        7.73        9.28      7.83 o 
  -4 -11   1        0.99        1.63      6.61 o 
  -3 -11   1       73.53       72.34     11.10 o 
  -2 -11   1      154.24      152.94     16.02 o 
  -1 -11   1       74.52       71.12     13.77 o 
   0 -11   1       25.40       24.36     11.13 o 
  -7 -10   1      120.13      101.17     15.96 o 
  -6 -10   1        1.49        5.04      8.23 o 
  -5 -10   1       48.41       38.41      8.70 o 
  -4 -10   1        0.26        3.77      7.47 o 
  -3 -10   1       10.58        7.48      6.47 o 
  -2 -10   1      160.75      134.93     13.00 o 
  -1 -10   1      243.93      205.42     19.52 o 
   0 -10   1        4.13       -3.61      7.59 o 
   1 -10   1       38.78       29.45     10.61 o 
   2 -10   1       63.25       47.94     12.59 o 
  -8  -9   1        5.97        2.00      9.25 o 
  -7  -9   1        1.73        0.75      7.94 o 
  -6  -9   1      113.44       91.32     11.79 o 
  -5  -9   1       79.51       65.74     17.15 o 
  -4  -9   1      123.33      107.03     11.98 o 
  -3  -9   1        0.83        0.50      5.08 o 
  -2  -9   1      322.08      291.40     33.65 o 
  -1  -9   1      198.29      203.10     14.02 o 
   0  -9   1       37.67       22.99      8.82 o 
   1  -9   1       57.52       50.52     11.96 o 
   2  -9   1       37.01       25.25     11.62 o 
   3  -9   1      168.58      188.13     27.65 o 
   4  -9   1       15.62       -9.66      9.66 o 
  -8  -8   1        9.90       10.86      8.71 o 
  -7  -8   1       75.81       57.80     11.84 o 
  -6  -8   1      250.64      220.99     21.89 o 
  -5  -8   1        2.85       -0.16      6.21 o 
  -4  -8   1      588.04      581.58     25.27 o 
  -3  -8   1       10.69       10.43      4.64 o 
  -2  -8   1       45.15       53.09      8.73 o 
  -1  -8   1      263.67      277.85     14.39 o 
   0  -8   1      146.42      131.95     10.91 o 
   1  -8   1      296.04      316.17     20.42 o 
   2  -8   1       83.39      102.01     14.44 o 
   3  -8   1      243.08      200.10     26.10 o 
   4  -8   1      229.65      210.44     28.36 o 
   5  -8   1       52.72       53.55     18.85 o 
  -9  -7   1      168.95      149.69     18.10 o 
  -8  -7   1      214.58      237.00     29.62 o 
  -7  -7   1       23.27       13.48      7.06 o 
  -6  -7   1       33.37       35.11      7.28 o 
  -5  -7   1       50.54       43.94      7.57 o 
  -4  -7   1      208.52      218.01     12.80 o 
  -3  -7   1      425.43      404.39     14.92 o 
  -2  -7   1       13.33       15.90      4.38 o 
  -1  -7   1      416.69      397.76     18.89 o 
   0  -7   1      504.44      519.49     16.71 o 
   1  -7   1      849.31      862.84     28.83 o 
   2  -7   1        2.75       -0.64      6.17 o 
   3  -7   1       23.86       10.66      9.18 o 
   4  -7   1      478.86      400.57     33.73 o 
   5  -7   1      109.24      110.26     22.28 o 
   6  -7   1        4.66        1.76     13.12 o 
  -9  -6   1        0.58       -6.82      8.17 o 
  -8  -6   1      205.71      209.35     18.47 o 
  -7  -6   1       11.48        6.24      6.22 o 
  -6  -6   1       42.30       32.40      7.19 o 
  -5  -6   1      360.19      336.75     25.12 o 
  -4  -6   1        2.95        2.25      4.29 o 
  -3  -6   1     2577.11     2530.06     38.47 o 
  -2  -6   1       59.13       58.52      5.71 o 
  -1  -6   1       17.94       18.86      5.70 o 
   0  -6   1     1556.59     1486.92     27.18 o 
   1  -6   1      481.79      507.25     23.75 o 
   2  -6   1       14.45        4.43      6.20 o 
   3  -6   1       20.32       27.13     11.12 o 
   4  -6   1      753.60      728.62     27.22 o 
   5  -6   1      347.95      314.22     21.29 o 
   6  -6   1       80.20       64.62     17.74 o 
   7  -6   1      124.62      112.82     24.19 o 
  -9  -5   1        7.60       23.41     14.43 o 
  -8  -5   1       50.60       40.40      7.29 o 
  -7  -5   1        3.98        6.83      4.91 o 
  -6  -5   1       85.82       82.28      9.40 o 
  -5  -5   1      297.71      295.28     10.75 o 
  -4  -5   1      342.04      339.01      9.34 o 
  -3  -5   1     3437.22     3384.53     44.65 o 
  -2  -5   1     1417.48     1461.36     23.81 o 
  -1  -5   1       51.50       54.64      3.74 o 
   0  -5   1     1226.52     1154.66     14.32 o 
   1  -5   1      761.08      768.25     14.22 o 
   2  -5   1      449.19      417.64     11.90 o 
   3  -5   1      113.49      113.15     11.88 o 
   4  -5   1       88.19       90.12      9.86 o 
   5  -5   1      314.56      330.19     16.59 o 
   6  -5   1       27.48       21.07     10.19 o 
   7  -5   1        7.59        5.39      9.78 o 
 -10  -4   1      187.33      225.66     43.49 o 
  -9  -4   1       29.99       16.54      9.63 o 
  -8  -4   1      137.20      135.72     10.57 o 
  -7  -4   1      201.37      219.22     11.59 o 
  -6  -4   1      123.70      138.41      9.12 o 
  -5  -4   1      766.15      739.01     13.58 o 
  -4  -4   1       12.18       11.46      2.26 o 
  -3  -4   1      985.44     1025.12     14.58 o 
  -2  -4   1    15631.59    15620.45    124.04 o 
  -1  -4   1      978.89     1089.69     13.15 o 
   0  -4   1       11.36        9.97      1.48 o 
   1  -4   1      390.30      410.82      8.37 o 
   2  -4   1      254.38      245.42     10.31 o 
   3  -4   1        1.74        4.97      4.50 o 
   4  -4   1       17.15        9.89      5.38 o 
   5  -4   1      705.11      638.95     25.07 o 
   6  -4   1      143.11      159.18     13.85 o 
   7  -4   1      131.34      138.48     17.89 o 
   8  -4   1       85.76       94.93     16.90 o 
 -10  -3   1       31.34       14.75     11.70 o 
  -9  -3   1      170.62      161.65     18.40 o 
  -8  -3   1        0.32       -0.41      6.62 o 
  -7  -3   1      120.02      124.58      8.08 o 
  -6  -3   1      490.40      490.83     12.35 o 
  -5  -3   1      807.98      764.03     13.96 o 
  -4  -3   1       94.03       98.99      4.75 o 
  -3  -3   1        0.77        0.98      1.56 o 
  -2  -3   1    11875.89    12220.00     98.15 o 
  -1  -3   1      285.88      334.44      8.86 o 
   0  -3   1      385.67      349.81      4.54 o 
   1  -3   1     1764.08     1750.27     18.15 o 
   2  -3   1      356.09      424.26     12.04 o 
   3  -3   1      520.73      513.02     12.46 o 
   4  -3   1       20.28       18.20      7.09 o 
   5  -3   1      113.98      110.18     22.40 o 
   6  -3   1      273.38      255.99     15.37 o 
   7  -3   1      245.92      250.43     20.83 o 
   8  -3   1      137.99      155.83     19.25 o 
 -10  -2   1        0.29       -8.03     10.32 o 
  -9  -2   1      458.31      476.64     26.66 o 
  -8  -2   1       31.15       27.72      7.05 o 
  -7  -2   1      212.08      207.22     11.33 o 
  -6  -2   1      241.40      236.67     12.83 o 
  -5  -2   1      970.24     1049.64     16.58 o 
  -4  -2   1     2349.06     2307.01     24.72 o 
  -3  -2   1       12.26       10.69      2.48 o 
  -2  -2   1     2131.34     2273.93     20.55 o 
  -1  -2   1     8881.47     9107.40     72.71 o 
   0  -2   1     1889.26     1830.29     13.21 o 
   1  -2   1      697.56      669.61     10.13 o 
   2  -2   1      502.88      521.57      7.14 o 
   3  -2   1     1407.64     1381.42     15.98 o 
   4  -2   1      588.34      616.96     13.31 o 
   5  -2   1      360.96      357.07     11.72 o 
   6  -2   1      543.56      487.43     19.04 o 
   7  -2   1      161.88      164.60     23.28 o 
   8  -2   1      369.87      403.74     54.44 o 
   9  -2   1       52.37       60.58     19.77 o 
 -10  -1   1        9.92        7.61     11.41 o 
  -9  -1   1      258.79      260.12     22.56 o 
  -8  -1   1      430.50      418.22     18.21 o 
  -7  -1   1      324.83      339.71     13.64 o 
  -6  -1   1       11.19       21.07      6.65 o 
  -5  -1   1       53.39       58.20      5.03 o 
  -4  -1   1      158.18      136.05      6.64 o 
  -3  -1   1       55.96       66.91      5.80 o 
  -2  -1   1       17.27       29.06      2.29 o 
  -1  -1   1     8541.97     9285.56     85.00 o 
   0  -1   1      366.30      423.11      7.25 o 
   1  -1   1     2796.23     2800.43     20.39 o 
   2  -1   1     1029.41     1061.63     11.82 o 
   3  -1   1      456.76      479.42     10.31 o 
   4  -1   1     4622.05     4657.92     47.71 o 
   5  -1   1       50.09       41.93      5.73 o 
   6  -1   1      196.75      192.49     10.33 o 
   7  -1   1       42.30       45.18     15.14 o 
   8  -1   1       72.66       80.11     23.58 o 
   9  -1   1        8.57        3.23     10.52 o 
  -9   0   1       17.34       -1.05     17.89 o 
  -8   0   1      868.46      912.98     23.29 o 
  -7   0   1        3.36       -1.85      5.01 o 
  -6   0   1      922.59      879.99     19.67 o 
  -5   0   1        1.59       -1.55      2.82 o 
  -4   0   1     1094.65     1173.02     21.03 o 
  -3   0   1     1837.94     1805.49     28.38 o 
  -2   0   1      100.58      111.90      5.09 o 
  -1   0   1      581.88      593.89     11.31 o 
   0   0   1     5031.59     5369.38     59.84 o 
   1   0   1     2544.85     2750.04     19.26 o 
   2   0   1      426.19      426.66      6.44 o 
   3   0   1      115.15      121.03      5.75 o 
   4   0   1      920.28      889.38     13.76 o 
   5   0   1     1027.74     1024.12     24.22 o 
   6   0   1      858.76      870.69     19.49 o 
   7   0   1      299.62      260.06     12.77 o 
   8   0   1       21.50       14.33      8.17 o 
   9   0   1      277.90      263.61     22.86 o 
  -9   1   1        0.78        2.57     11.49 o 
  -8   1   1      225.37      197.66     19.06 o 
  -7   1   1      508.48      479.93     16.01 o 
  -6   1   1      609.80      636.83     17.06 o 
  -5   1   1        1.10        5.28      4.92 o 
  -4   1   1      154.75      167.34      9.54 o 
  -3   1   1     3580.06     3520.26     36.16 o 
  -2   1   1        4.18        4.23      2.71 o 
  -1   1   1     6522.27     6386.37     53.87 o 
   0   1   1     8486.41     8445.39     59.10 o 
   1   1   1     1572.78     1546.75     11.45 o 
   2   1   1     1503.70     1590.36     16.74 o 
   3   1   1      211.92      200.40      5.65 o 
   4   1   1       55.03       51.55      4.36 o 
   5   1   1     2954.69     3037.22     34.36 o 
   6   1   1        4.43        7.07      3.91 o 
   7   1   1        9.30        7.01      5.35 o 
   8   1   1       40.27       42.26      7.61 o 
   9   1   1      207.06      206.59     27.54 o 
  10   1   1       46.83       75.79     16.80 o 
  -9   2   1       46.13       66.18     21.47 o 
  -8   2   1       16.32       13.46     10.79 o 
  -7   2   1      454.72      476.20     24.36 o 
  -6   2   1       16.42       17.19      5.60 o 
  -5   2   1     1361.24     1341.15     23.33 o 
  -4   2   1      372.77      351.35     10.68 o 
  -3   2   1     1579.10     1592.76     21.33 o 
  -2   2   1     3023.20     2979.00     34.26 o 
  -1   2   1      948.03      918.27     10.43 o 
   0   2   1       54.86       46.63      1.96 o 
   1   2   1      320.44      317.96      8.52 o 
   2   2   1     1200.83     1192.53     12.86 o 
   3   2   1     1220.96     1266.03     15.13 o 
   4   2   1       86.87       92.18      5.01 o 
   5   2   1      273.20      288.73      8.87 o 
   6   2   1      383.37      374.10     10.69 o 
   7   2   1      522.09      524.64     19.15 o 
   8   2   1      107.12      122.90     10.45 o 
   9   2   1       16.57       10.66      7.84 o 
  10   2   1      250.46      273.55     24.26 o 
  -8   3   1        0.34       -1.91     17.11 o 
  -7   3   1      367.48      387.87     23.84 o 
  -6   3   1      820.90      810.31     46.26 o 
  -5   3   1      680.13      687.78     27.86 o 
  -4   3   1       39.08       54.80      7.27 o 
  -3   3   1       24.84       25.34      4.18 o 
  -2   3   1     5377.55     5336.18     56.00 o 
  -1   3   1      161.92      168.05      4.18 o 
   0   3   1      209.80      206.80      4.13 o 
   1   3   1      353.20      369.56      5.99 o 
   2   3   1       11.83       22.95      2.27 o 
   3   3   1     1191.51     1168.28     13.08 o 
   4   3   1       18.12       11.84      3.07 o 
   5   3   1       38.36       45.27      4.72 o 
   6   3   1     1905.40     1910.75     25.44 o 
   7   3   1      539.31      547.39     14.14 o 
   8   3   1       44.69       54.18      7.96 o 
   9   3   1       40.58       34.59      8.27 o 
  10   3   1      128.97      109.33     18.33 o 
  -8   4   1        5.75        4.65     10.82 o 
  -7   4   1        7.79        8.30      9.60 o 
  -6   4   1      805.12      806.47     41.20 o 
  -5   4   1       42.30       59.13     10.60 o 
  -4   4   1      516.39      505.88     14.74 o 
  -3   4   1      262.11      294.75     10.20 o 
  -2   4   1       20.16       20.30      3.55 o 
  -1   4   1     1395.12     1357.63     15.16 o 
   0   4   1       14.76       16.54      1.90 o 
   1   4   1      566.54      582.02      7.86 o 
   2   4   1      191.84      177.82      4.37 o 
   3   4   1     1859.77     1852.77     26.99 o 
   4   4   1      149.17      144.38      6.30 o 
   5   4   1       32.43       29.44      4.43 o 
   6   4   1      664.32      683.63     14.57 o 
   7   4   1      366.01      367.89     11.78 o 
   8   4   1      733.24      719.87     17.22 o 
   9   4   1        0.82        5.90      7.07 o 
  10   4   1        4.00       11.11     10.57 o 
  -7   5   1       17.20       30.01     11.87 o 
  -6   5   1       36.99       45.44     11.82 o 
  -5   5   1       93.17       87.34     12.79 o 
  -4   5   1      389.93      351.50     18.19 o 
  -3   5   1      137.94      158.42     12.53 o 
  -2   5   1      150.88      166.54      6.79 o 
  -1   5   1     2114.06     2034.50     18.92 o 
   0   5   1      898.92      979.63     11.92 o 
   1   5   1      204.15      200.93      4.67 o 
   2   5   1      448.37      430.84      8.00 o 
   3   5   1     1330.21     1418.84     15.04 o 
   4   5   1     1447.84     1342.30     20.28 o 
   5   5   1        3.47        5.41      3.36 o 
   6   5   1        4.57        4.28      3.84 o 
   7   5   1      654.73      618.93     26.62 o 
   8   5   1      206.33      225.07     15.62 o 
   9   5   1        2.11       42.64     13.98 o 
  10   5   1       27.78       27.82     11.87 o 
  -7   6   1       13.71       21.47     12.20 o 
  -6   6   1       86.86       95.97     15.69 o 
  -5   6   1      134.22      146.35     15.77 o 
  -4   6   1        1.84       -6.35      6.35 o 
  -3   6   1      468.03      449.48     19.95 o 
  -2   6   1        7.02       -0.01      4.45 o 
  -1   6   1      214.50      217.93      5.40 o 
   0   6   1     2062.12     2024.38     18.36 o 
   1   6   1      567.65      551.48      8.36 o 
   2   6   1      447.22      454.15     10.42 o 
   3   6   1      205.35      206.55      6.50 o 
   4   6   1      587.35      592.51     19.52 o 
   5   6   1       46.46       53.63      7.38 o 
   6   6   1       27.73       24.57      5.51 o 
   7   6   1      122.82      124.11     17.68 o 
   8   6   1       20.02       15.08      6.06 o 
   9   6   1      207.77      215.59     20.59 o 
  10   6   1       19.84       11.67     10.36 o 
  -6   7   1       85.53       86.16     15.12 o 
  -5   7   1        0.16        0.32      8.36 o 
  -4   7   1       62.65       45.22     13.68 o 
  -3   7   1      485.68      491.95     23.36 o 
  -2   7   1       12.94        8.49      5.53 o 
  -1   7   1      118.75      116.93     15.24 o 
   0   7   1     2070.19     2012.56     23.48 o 
   1   7   1     1077.25     1133.74     14.81 o 
   2   7   1      255.24      242.48      8.27 o 
   3   7   1        0.42       -2.53      3.83 o 
   4   7   1        5.85       12.10      5.19 o 
   5   7   1      359.66      322.02     14.15 o 
   6   7   1      168.93      170.99     20.35 o 
   7   7   1       27.65       28.63      7.62 o 
   8   7   1      106.78      123.20     15.43 o 
   9   7   1       87.30       94.74     11.77 o 
  -5   8   1       84.15       90.44     20.55 o 
  -4   8   1      137.91      148.78     23.36 o 
  -3   8   1       73.62       57.09     15.38 o 
  -2   8   1      518.87      551.32     24.11 o 
  -1   8   1      108.57      114.63     13.26 o 
   0   8   1      282.35      283.88     23.90 o 
   1   8   1      626.63      647.20     18.65 o 
   2   8   1      273.78      283.43     12.41 o 
   3   8   1       47.12       52.97     10.51 o 
   4   8   1       16.67       13.80      5.60 o 
   5   8   1       92.55       88.64     11.01 o 
   6   8   1       30.01       26.18      9.06 o 
   7   8   1        5.47       20.79      7.46 o 
   8   8   1       45.89       60.36     10.04 o 
   9   8   1      116.65      113.07     13.15 o 
  -4   9   1        1.07        7.80     11.92 o 
  -3   9   1       11.30       11.57     12.10 o 
  -2   9   1      192.38      183.53     17.63 o 
  -1   9   1       44.13       37.20     10.06 o 
   0   9   1      389.04      407.93     21.52 o 
   1   9   1      241.90      241.20     11.51 o 
   2   9   1       10.86       12.11      4.59 o 
   3   9   1      109.46      108.58      8.89 o 
   4   9   1        0.01        5.76      5.33 o 
   5   9   1       16.74       12.37      6.35 o 
   6   9   1      347.87      366.23     18.28 o 
   7   9   1      104.74       88.51     11.24 o 
   8   9   1        2.78       -6.23      6.23 o 
  -3  10   1        0.88        8.23     12.80 o 
  -2  10   1       19.47        9.88      9.38 o 
  -1  10   1      188.41      226.86     37.21 o 
   0  10   1        1.44       -6.80      6.80 o 
   1  10   1       15.57       22.99      8.89 o 
   2  10   1      164.57      151.81     12.87 o 
   3  10   1      254.79      234.90     12.79 o 
   4  10   1       85.28       89.86     10.66 o 
   5  10   1        0.09        1.60      4.99 o 
   6  10   1      111.74      115.22     10.89 o 
   7  10   1      119.55      103.30     12.37 o 
   8  10   1       49.70       63.73     11.08 o 
  -1  11   1      125.28      125.99     17.16 o 
   0  11   1       13.05        9.69      8.92 o 
   1  11   1       53.73       59.50     12.11 o 
   2  11   1      139.00      116.22     12.33 o 
   3  11   1       45.20       34.71      9.23 o 
   4  11   1      175.58      179.50     18.01 o 
   5  11   1        0.18       -6.08      7.27 o 
   6  11   1        2.62        7.14      8.74 o 
   7  11   1       67.57       63.93     13.54 o 
   1  12   1       13.84       11.86     10.84 o 
   2  12   1        0.09        1.25      8.44 o 
   3  12   1       87.53       87.37     12.07 o 
   4  12   1       95.27       70.59     17.87 o 
   5  12   1       25.08       19.89      8.37 o 
  -3 -11   2       74.78       73.16     15.18 o 
  -2 -11   2       59.92       34.23      8.99 o 
  -6 -10   2       40.08       21.17     17.59 o 
  -5 -10   2      196.19      203.85     16.46 o 
  -4 -10   2       29.53       32.60      8.44 o 
  -3 -10   2       40.62       34.52     16.90 o 
  -2 -10   2      187.82      157.35     14.48 o 
  -1 -10   2      242.89      290.08     23.08 o 
   0 -10   2        2.78       -0.54      7.96 o 
   1 -10   2        0.27       -3.04      8.34 o 
  -7  -9   2        3.66       -3.38      8.39 o 
  -6  -9   2        3.89        3.60      7.03 o 
  -5  -9   2      502.56      468.12     24.84 o 
  -4  -9   2      158.72      144.39     13.14 o 
  -3  -9   2      112.98      108.29     11.48 o 
  -2  -9   2      280.04      290.08     16.71 o 
  -1  -9   2      121.00      116.07     11.78 o 
   0  -9   2       92.11       94.56     14.53 o 
   1  -9   2       20.07        0.91      7.60 o 
   2  -9   2      129.34      105.33     16.02 o 
   3  -9   2      157.98      148.88     26.78 o 
  -8  -8   2       74.34       69.01     14.27 o 
  -7  -8   2       30.09       32.60     10.85 o 
  -6  -8   2       40.96       26.99      7.76 o 
  -5  -8   2      347.59      336.96     17.15 o 
  -4  -8   2      516.87      517.88     16.42 o 
  -3  -8   2       45.12       61.13      8.60 o 
  -2  -8   2      107.21       99.05     10.45 o 
  -1  -8   2       55.72       52.50     13.63 o 
   0  -8   2      274.29      277.48     16.99 o 
   1  -8   2        3.23       11.09     11.97 o 
   2  -8   2        3.09        0.60      6.72 o 
   3  -8   2      330.70      297.69     31.62 o 
   4  -8   2        5.48       19.15     13.22 o 
  -8  -7   2       62.94       54.70     12.17 o 
  -7  -7   2      292.43      313.06     27.13 o 
  -6  -7   2        7.43        1.51      5.97 o 
  -5  -7   2       28.75       23.81      6.64 o 
  -4  -7   2     1059.09     1045.51     25.65 o 
  -3  -7   2      214.77      201.15     10.48 o 
  -2  -7   2       95.27      108.95     12.34 o 
  -1  -7   2      235.28      278.94     32.19 o 
   0  -7   2       26.29       14.62      7.12 o 
   1  -7   2       55.86       54.28      9.96 o 
   2  -7   2        3.10        8.35      6.98 o 
   3  -7   2       30.36       44.39     13.68 o 
   4  -7   2      119.46      104.06     21.33 o 
   5  -7   2      236.01      240.85     30.76 o 
  -9  -6   2        0.47        2.37      8.91 o 
  -8  -6   2      115.53      132.03     16.23 o 
  -7  -6   2      291.15      256.27     15.92 o 
  -6  -6   2      288.28      252.16     14.81 o 
  -5  -6   2      183.22      185.73     12.33 o 
  -4  -6   2     1062.61      993.46     33.34 o 
  -3  -6   2      300.70      286.82     12.77 o 
  -2  -6   2      194.11      189.23      9.08 o 
  -1  -6   2      220.50      235.79     10.79 o 
   0  -6   2       85.71       74.09      7.91 o 
   1  -6   2     2283.28     2260.08     36.65 o 
   2  -6   2      209.97      218.16     12.37 o 
   3  -6   2       29.17       28.38      8.13 o 
   4  -6   2      332.53      343.40     85.56 o 
   5  -6   2       49.62       46.64     16.62 o 
   6  -6   2      263.68      262.81     31.84 o 
  -9  -5   2       85.11       68.00     19.62 o 
  -8  -5   2        0.10        1.02      7.70 o 
  -7  -5   2       11.49        6.02      6.26 o 
  -6  -5   2       53.79       57.39      8.37 o 
  -5  -5   2       27.18       23.59      6.23 o 
  -4  -5   2       16.95       13.84      5.21 o 
  -3  -5   2     1272.48     1259.02     24.79 o 
  -2  -5   2      916.27      969.74     23.10 o 
  -1  -5   2      162.19      161.61      7.46 o 
   0  -5   2      257.28      262.21      7.04 o 
   1  -5   2       26.60       31.41      4.62 o 
   2  -5   2      945.54      969.37     15.78 o 
   3  -5   2      160.36      158.84     10.51 o 
   4  -5   2      165.05      132.57     10.96 o 
   5  -5   2       68.27       68.92      9.76 o 
   6  -5   2      254.99      315.38     49.89 o 
   7  -5   2        3.47       12.66     10.33 o 
  -9  -4   2       27.14       26.29     11.12 o 
  -8  -4   2      183.06      172.92     13.67 o 
  -7  -4   2        6.15        5.56      5.03 o 
  -6  -4   2      524.34      504.98     15.00 o 
  -5  -4   2      574.05      571.84     14.65 o 
  -4  -4   2       76.86       79.89      6.89 o 
  -3  -4   2     1498.26     1481.08     20.60 o 
  -2  -4   2      548.40      552.39     14.08 o 
  -1  -4   2     2496.96     2536.01     24.26 o 
   0  -4   2       38.86       27.13      3.33 o 
   1  -4   2      206.33      182.31      6.06 o 
   2  -4   2     2108.22     2125.03     23.90 o 
   3  -4   2       18.63       12.46      5.40 o 
   4  -4   2      217.51      228.97     22.00 o 
   5  -4   2      286.48      301.23     15.59 o 
   6  -4   2       34.44       37.52      8.49 o 
   7  -4   2      221.39      198.33     20.04 o 
   8  -4   2        7.86       14.77     11.74 o 
  -9  -3   2      116.34      114.21     16.25 o 
  -8  -3   2      283.14      272.13     35.10 o 
  -7  -3   2       19.94       15.50      5.51 o 
  -6  -3   2      241.32      251.09     11.45 o 
  -5  -3   2     1193.91     1180.10     21.11 o 
  -4  -3   2      335.05      319.23     13.97 o 
  -3  -3   2      228.33      258.77      6.46 o 
  -2  -3   2     2709.75     2753.99     28.72 o 
  -1  -3   2     4405.76     4639.85     33.70 o 
   0  -3   2      144.91      149.22      3.80 o 
   1  -3   2      460.32      429.26      8.16 o 
   2  -3   2       53.70       49.82      4.31 o 
   3  -3   2      602.66      617.37     12.45 o 
   4  -3   2      152.20      142.77     10.25 o 
   5  -3   2       56.52       52.46      8.35 o 
   6  -3   2        1.27        4.52      6.01 o 
   7  -3   2      475.91      526.12     26.99 o 
   8  -3   2        3.66        6.33     10.16 o 
  -9  -2   2      220.20      250.33     21.06 o 
  -8  -2   2        9.28        0.20      7.37 o 
  -7  -2   2      200.66      185.53     15.77 o 
  -6  -2   2       83.47       96.36      7.96 o 
  -5  -2   2     1363.78     1377.03     22.71 o 
  -4  -2   2      662.01      660.61     19.96 o 
  -3  -2   2      211.14      212.81      9.23 o 
  -2  -2   2      273.47      293.98      5.32 o 
  -1  -2   2      280.11      320.42      4.69 o 
   0  -2   2      617.51      616.33      6.16 o 
   1  -2   2      312.46      333.18      4.46 o 
   2  -2   2      302.07      297.02      7.66 o 
   3  -2   2     2813.05     2925.52     21.60 o 
   4  -2   2      732.08      750.78     14.55 o 
   5  -2   2     1350.38     1362.62     29.16 o 
   6  -2   2      276.05      305.15     16.01 o 
   7  -2   2       57.53       64.02     10.22 o 
   8  -2   2      358.21      416.85     26.83 o 
   9  -2   2        5.07        4.03     11.43 o 
  -9  -1   2      301.89      303.82     73.06 o 
  -8  -1   2      259.26      249.36     16.00 o 
  -7  -1   2      585.63      620.77     25.36 o 
  -6  -1   2       56.52       39.07      6.09 o 
  -5  -1   2       87.21      112.96      7.44 o 
  -4  -1   2     1627.42     1608.78     22.56 o 
  -3  -1   2       10.95       14.94      4.14 o 
  -2  -1   2        0.99        8.82      2.57 o 
  -1  -1   2     1690.74     1665.01     13.93 o 
   0  -1   2     3743.65     3844.60     26.74 o 
   1  -1   2       94.27       93.38      2.74 o 
   2  -1   2      278.63      328.72      5.14 o 
   3  -1   2      314.60      314.00      8.34 o 
   4  -1   2     1502.60     1538.62     18.42 o 
   5  -1   2     1614.30     1570.60     24.86 o 
   6  -1   2        0.30       -7.97      7.97 o 
   7  -1   2       65.16       78.47     16.20 o 
   8  -1   2      475.49      472.72     27.65 o 
   9  -1   2        0.61       -5.31     10.44 o 
  -9   0   2        2.65       10.89     11.89 o 
  -8   0   2      657.38      664.12     23.47 o 
  -7   0   2       33.51       28.08      7.92 o 
  -6   0   2      588.16      598.42     19.03 o 
  -5   0   2      129.38      137.36      7.67 o 
  -4   0   2      241.91      220.45      7.95 o 
  -3   0   2     1400.87     1404.85     18.48 o 
  -2   0   2     2118.68     2050.33     38.61 o 
  -1   0   2      825.50      787.26     10.40 o 
   0   0   2       64.99       77.08      2.43 o 
   1   0   2     1067.29     1085.35      9.92 o 
   2   0   2      161.45      156.49      3.49 o 
   3   0   2       68.20       63.12      3.66 o 
   4   0   2     1337.91     1361.24     21.53 o 
   5   0   2      855.22      867.80     14.46 o 
   6   0   2     1464.27     1434.62     32.04 o 
   7   0   2       21.35       26.09      6.21 o 
   8   0   2        1.19        2.54      6.63 o 
   9   0   2       97.44      138.96     41.71 o 
  -9   1   2       11.05       25.90     18.19 o 
  -8   1   2       93.34      110.55     12.48 o 
  -7   1   2       74.18       72.48     10.03 o 
  -6   1   2      657.17      665.95     29.29 o 
  -5   1   2        4.47       -0.73      5.64 o 
  -4   1   2       72.54       69.79      5.03 o 
  -3   1   2     3777.59     3721.12     43.70 o 
  -2   1   2      609.13      617.06     18.03 o 
  -1   1   2     2565.13     2478.97     28.38 o 
   0   1   2      621.62      664.28      8.02 o 
   1   1   2    20421.67    19316.33    120.59 o 
   2   1   2     1912.54     1921.60     16.62 o 
   3   1   2      565.46      512.10      9.03 o 
   4   1   2      462.48      480.48      9.74 o 
   5   1   2     1047.19     1073.97     16.58 o 
   6   1   2     1357.09     1397.08     22.69 o 
   7   1   2       60.71       68.57      8.34 o 
   8   1   2       51.31       62.88      8.66 o 
   9   1   2      218.26      232.44     21.88 o 
  10   1   2       28.67       27.00     12.21 o 
  -9   2   2       27.66       68.88     23.71 o 
  -8   2   2       13.95       -2.83     10.06 o 
  -7   2   2      223.34      236.60     14.78 o 
  -6   2   2       48.75       32.80      7.31 o 
  -5   2   2      297.23      296.67     13.09 o 
  -4   2   2       19.48       28.08      5.41 o 
  -3   2   2     1286.18     1232.15     25.95 o 
  -2   2   2     6841.34     6748.05     67.58 o 
  -1   2   2     1161.66     1194.35     19.47 o 
   0   2   2      225.09      239.46      5.01 o 
   1   2   2      646.07      580.44      7.82 o 
   2   2   2     1146.22     1128.87     10.92 o 
   3   2   2      337.29      322.25      7.23 o 
   4   2   2      112.54      148.65      6.02 o 
   5   2   2      479.75      457.60     11.68 o 
   6   2   2      347.04      369.79     11.19 o 
   7   2   2      881.06      884.18     21.05 o 
   8   2   2       20.20        9.21      6.11 o 
   9   2   2       71.44       57.60     19.48 o 
  10   2   2      117.55      122.09     38.34 o 
  -8   3   2      230.19      187.03     20.27 o 
  -7   3   2        2.63       -3.48      8.67 o 
  -6   3   2      117.63      126.66     14.19 o 
  -5   3   2     1358.45     1382.56     34.38 o 
  -4   3   2       46.57       47.73      6.38 o 
  -3   3   2        5.02        7.62      3.72 o 
  -2   3   2     5318.38     5471.31     79.32 o 
  -1   3   2     1608.33     1657.10     24.82 o 
   0   3   2      607.46      653.68      9.07 o 
   1   3   2       11.73       14.77      1.65 o 
   2   3   2      127.55      112.80      4.05 o 
   3   3   2       84.25       84.10      4.39 o 
   4   3   2      444.29      498.26     10.58 o 
   5   3   2        9.14        7.11      3.22 o 
   6   3   2      284.98      284.56      9.94 o 
   7   3   2     1130.18     1183.15     20.76 o 
   8   3   2       13.30       18.92      6.30 o 
   9   3   2        0.18       -5.82      5.82 o 
  10   3   2      157.21      161.13     41.00 o 
  -8   4   2       40.58       21.58     19.15 o 
  -7   4   2        8.33       11.86     17.25 o 
  -6   4   2      235.58      236.94     18.43 o 
  -5   4   2      170.74      197.41     15.37 o 
  -4   4   2      593.99      594.38     16.63 o 
  -3   4   2       30.89       26.04      4.60 o 
  -2   4   2     1287.02     1281.84     21.27 o 
  -1   4   2     3242.42     3238.81     33.57 o 
   0   4   2     1119.47     1085.29     10.42 o 
   1   4   2       45.43       56.88      2.98 o 
   2   4   2      134.32      125.95      4.31 o 
   3   4   2      992.57      928.49     17.85 o 
   4   4   2       99.27      103.60      5.45 o 
   5   4   2       82.75       59.69      5.15 o 
   6   4   2      291.83      290.16     10.12 o 
   7   4   2      293.41      301.38     11.26 o 
   8   4   2      695.07      677.61     16.76 o 
   9   4   2        0.23       -2.59      6.04 o 
  10   4   2       17.18       12.07     10.60 o 
  -7   5   2      164.63      156.31     18.55 o 
  -6   5   2       17.42       11.08      9.54 o 
  -5   5   2        1.97       -3.13      6.85 o 
  -4   5   2      799.66      793.70     26.50 o 
  -3   5   2        1.10        4.78      4.23 o 
  -2   5   2      525.99      515.69     11.75 o 
  -1   5   2     1073.82     1077.90     12.04 o 
   0   5   2      297.54      325.14      5.79 o 
   1   5   2      261.56      246.95      5.82 o 
   2   5   2      509.98      521.23      9.52 o 
   3   5   2      310.31      339.62     10.35 o 
   4   5   2     1740.34     1651.44     20.70 o 
   5   5   2     1133.91     1136.84     18.02 o 
   6   5   2        0.14        3.06      3.68 o 
   7   5   2      275.22      267.44     10.83 o 
   8   5   2      790.17      782.61     20.65 o 
   9   5   2       46.27       37.72      8.62 o 
  10   5   2        2.73       24.75     10.71 o 
  -7   6   2      104.24      144.02     19.52 o 
  -6   6   2      153.11      133.88     22.12 o 
  -5   6   2        2.94        8.44     17.36 o 
  -4   6   2       87.24       92.08     21.81 o 
  -3   6   2      204.32      197.96     36.86 o 
  -2   6   2      108.52      117.00      6.82 o 
  -1   6   2      100.33       94.23      4.25 o 
   0   6   2      573.95      581.52      8.98 o 
   1   6   2     1121.45     1125.47     12.15 o 
   2   6   2       67.60       63.27      4.21 o 
   3   6   2       38.76       40.68      3.88 o 
   4   6   2     1476.91     1464.63     19.73 o 
   5   6   2      662.59      632.12     13.41 o 
   6   6   2      150.61      156.33     13.36 o 
   7   6   2      111.27      133.71     10.29 o 
   8   6   2       25.64       31.71      6.96 o 
   9   6   2      125.44      116.52     12.13 o 
  10   6   2       12.98       19.43     10.88 o 
  -6   7   2      225.46      219.68     20.98 o 
  -5   7   2       83.86       72.45     12.93 o 
  -4   7   2       19.76       11.94      8.09 o 
  -3   7   2      701.94      720.90     26.08 o 
  -2   7   2        1.29        0.42      4.64 o 
  -1   7   2      230.65      251.41     15.33 o 
   0   7   2     1290.52     1303.91     14.17 o 
   1   7   2      896.52      927.25     11.50 o 
   2   7   2     1306.54     1376.66     21.00 o 
   3   7   2      206.73      214.77      7.32 o 
   4   7   2       69.44       66.48      6.17 o 
   5   7   2       20.03       10.94      4.56 o 
   6   7   2      357.54      393.84     22.22 o 
   7   7   2        0.52        2.79      4.65 o 
   8   7   2       14.41        3.27      5.38 o 
   9   7   2      187.71      204.52     15.36 o 
  10   7   2        5.92       -1.19     15.46 o 
  -5   8   2       46.07       47.04     18.57 o 
  -4   8   2        2.85       -0.71      7.93 o 
  -3   8   2      267.66      243.77     28.68 o 
  -2   8   2      382.77      390.42     15.90 o 
  -1   8   2      250.94      288.99     13.96 o 
   0   8   2       19.67        8.77      5.16 o 
   1   8   2      300.15      292.78     10.11 o 
   2   8   2      761.46      782.72     17.31 o 
   3   8   2       18.04       22.30      6.06 o 
   4   8   2       86.42      101.72      9.59 o 
   5   8   2      744.24      788.29     23.88 o 
   6   8   2      354.39      338.61     24.92 o 
   7   8   2      129.50      116.47     11.95 o 
   8   8   2       22.66       15.02      8.95 o 
   9   8   2       33.48       18.26     10.93 o 
  -4   9   2       21.43       21.13     14.08 o 
  -3   9   2       16.05        6.95     11.44 o 
  -2   9   2      162.82      168.66     23.05 o 
  -1   9   2       10.63       13.61      8.11 o 
   0   9   2      138.94      151.92     22.92 o 
   1   9   2       89.61      111.57     10.05 o 
   2   9   2       72.80       66.37      8.43 o 
   3   9   2      241.61      287.43     14.03 o 
   4   9   2        1.89       -1.42      4.93 o 
   5   9   2        3.49        5.55      5.71 o 
   6   9   2       16.56        8.22      8.57 o 
   7   9   2      382.70      367.25     19.17 o 
   8   9   2        4.11       -4.24     12.20 o 
   9   9   2       17.59       14.87     10.03 o 
  -3  10   2       29.11       30.94     15.83 o 
  -2  10   2      104.28      109.09     15.54 o 
  -1  10   2      156.44      178.16     17.72 o 
   0  10   2      335.11      325.56     21.75 o 
   1  10   2       39.64       34.96      7.18 o 
   2  10   2        1.37        0.94      5.30 o 
   3  10   2      208.34      224.58     21.43 o 
   4  10   2       32.32       27.50      7.42 o 
   5  10   2        7.75        7.73      6.89 o 
   6  10   2      196.62      195.67     15.08 o 
   7  10   2      144.05      114.11     15.96 o 
   8  10   2       91.82       90.08     15.15 o 
  -2  11   2        6.39       18.17     11.12 o 
  -1  11   2       22.77       26.30     10.14 o 
   0  11   2       67.49       62.62     13.12 o 
   1  11   2      138.18      176.84     28.62 o 
   2  11   2       27.69       18.34      8.17 o 
   3  11   2      188.97      168.94     15.32 o 
   4  11   2      205.16      193.87     14.79 o 
   5  11   2        9.03       -1.00      8.31 o 
   6  11   2       10.86       15.28      9.50 o 
   7  11   2       45.19       34.41     11.71 o 
   0  12   2       46.81       34.23     12.43 o 
   1  12   2      154.55      150.93     19.27 o 
   2  12   2        0.06       -5.42      7.57 o 
   3  12   2        9.63        4.85      9.48 o 
   4  12   2      174.32      185.60     13.54 o 
   5  12   2       20.35       10.23      6.41 o 
  -5 -10   3       36.32       26.12     11.39 o 
  -4 -10   3       69.75       61.37     11.03 o 
  -3 -10   3       20.47       -3.38      6.79 o 
  -2 -10   3       10.51        2.39      6.89 o 
  -1 -10   3      265.78      305.70     43.59 o 
   0 -10   3       43.90       44.86     12.05 o 
  -6  -9   3       64.58       55.96     12.81 o 
  -5  -9   3      100.72       93.75     11.96 o 
  -4  -9   3      131.62      118.58     12.53 o 
  -3  -9   3        1.16        3.52      6.04 o 
  -2  -9   3        7.87        5.40      6.78 o 
  -1  -9   3      107.32       96.55     11.85 o 
   0  -9   3      153.50      118.69     16.39 o 
   1  -9   3       21.66       31.96     10.83 o 
   2  -9   3       22.19       20.63     15.11 o 
  -7  -8   3       28.33       17.11     12.45 o 
  -6  -8   3       27.39       45.18      9.74 o 
  -5  -8   3      318.66      294.95     16.99 o 
  -4  -8   3      209.40      183.45     13.89 o 
  -3  -8   3      418.52      424.72     33.90 o 
  -2  -8   3       46.05       37.08     12.62 o 
  -1  -8   3       23.92        4.17      5.87 o 
   0  -8   3      246.46      246.96     15.05 o 
   1  -8   3        7.20       -0.87      7.17 o 
   2  -8   3        0.02      -11.37     11.37 o 
   3  -8   3      100.15      101.60     22.06 o 
   4  -8   3       68.42       59.25     19.52 o 
  -8  -7   3       42.16       18.99     10.53 o 
  -7  -7   3      240.12      221.96     19.84 o 
  -6  -7   3       99.33       82.81     10.90 o 
  -5  -7   3       51.02       41.69      8.18 o 
  -4  -7   3      142.59      139.15     12.59 o 
  -3  -7   3      371.73      384.04     15.98 o 
  -2  -7   3        1.41        1.43      6.28 o 
  -1  -7   3       13.94       26.55      6.55 o 
   0  -7   3      228.66      220.92     27.21 o 
   1  -7   3       63.23       75.09     11.61 o 
   2  -7   3       24.31       18.98      8.39 o 
   3  -7   3       27.76       17.74     11.24 o 
   4  -7   3       14.40       23.54     13.37 o 
   5  -7   3      232.61      174.98     28.51 o 
  -8  -6   3       61.18       74.12     13.56 o 
  -7  -6   3      347.61      346.25     22.23 o 
  -6  -6   3       27.05       20.59     16.06 o 
  -5  -6   3      150.09      154.32     16.13 o 
  -4  -6   3      122.36      129.72     10.78 o 
  -3  -6   3      113.22      108.21      8.42 o 
  -2  -6   3      462.04      485.75     13.77 o 
  -1  -6   3       49.96       42.76      6.97 o 
   0  -6   3       37.31       33.50      6.23 o 
   1  -6   3      598.01      696.29     43.65 o 
   2  -6   3      733.47      709.85     46.62 o 
   3  -6   3      337.54      331.69     29.59 o 
   4  -6   3       17.73       18.51      7.96 o 
   5  -6   3      107.22      120.45     23.26 o 
   6  -6   3       81.63       78.87     20.88 o 
  -8  -5   3        1.20        5.64      8.46 o 
  -7  -5   3       55.35       48.74     14.26 o 
  -6  -5   3      427.43      403.00     20.24 o 
  -5  -5   3       29.95       36.43      7.44 o 
  -4  -5   3       99.20       95.07      9.18 o 
  -3  -5   3       68.70       78.39      8.20 o 
  -2  -5   3      757.51      752.03     16.18 o 
  -1  -5   3       15.65       20.60      4.22 o 
   0  -5   3       11.81        0.26      4.43 o 
   1  -5   3      652.71      644.52     14.65 o 
   2  -5   3      331.30      330.93     11.34 o 
   3  -5   3      734.02      736.36     25.60 o 
   4  -5   3        4.76        9.60      8.23 o 
   5  -5   3       58.02       46.09     11.53 o 
   6  -5   3      403.54      354.95     34.98 o 
   7  -5   3        5.52        1.25     14.03 o 
  -8  -4   3       53.64       51.61     11.49 o 
  -7  -4   3       53.01       53.87      8.99 o 
  -6  -4   3       84.69       80.16      9.61 o 
  -5  -4   3       41.24       32.36      6.72 o 
  -4  -4   3      842.91      832.70     20.92 o 
  -3  -4   3      100.08       92.27     12.89 o 
  -2  -4   3      256.49      268.89     12.48 o 
  -1  -4   3     1206.30     1147.78     12.66 o 
   0  -4   3       21.38       21.16      3.02 o 
   1  -4   3       13.74       16.38      2.89 o 
   2  -4   3     1238.72     1222.41     19.26 o 
   3  -4   3      872.68      803.80     31.60 o 
   4  -4   3      225.58      230.41     12.82 o 
   5  -4   3       64.97       70.35      9.78 o 
   6  -4   3       39.89       46.83     11.49 o 
   7  -4   3       17.22       26.70     11.34 o 
   8  -4   3       30.61       24.00     12.41 o 
  -9  -3   3       17.26       23.81     17.01 o 
  -8  -3   3      206.97      187.33     17.95 o 
  -7  -3   3       27.73       23.10      6.35 o 
  -6  -3   3       17.69       24.15      6.35 o 
  -5  -3   3     1076.38     1052.06     20.53 o 
  -4  -3   3      857.96      837.21     13.89 o 
  -3  -3   3       48.71       46.40      3.21 o 
  -2  -3   3       80.70       88.55      4.83 o 
  -1  -3   3     5250.95     5389.95     39.22 o 
   0  -3   3      635.68      677.11      8.00 o 
   1  -3   3       85.64       90.05      4.14 o 
   2  -3   3      183.36      213.41      7.71 o 
   3  -3   3      455.18      454.37     11.48 o 
   4  -3   3      974.04      940.25     32.40 o 
   5  -3   3        0.65       -1.98      5.02 o 
   6  -3   3       25.51       15.04      7.13 o 
   7  -3   3      280.94      339.50     24.08 o 
   8  -3   3       19.39        4.40     10.58 o 
  -9  -2   3       31.39       41.13     20.88 o 
  -8  -2   3      101.06      106.16     14.33 o 
  -7  -2   3       38.40       27.55      7.61 o 
  -6  -2   3       13.25       13.97      5.85 o 
  -5  -2   3     1965.78     1944.07     28.58 o 
  -4  -2   3     1191.54     1183.70     19.67 o 
  -3  -2   3     1451.19     1395.56     17.11 o 
  -2  -2   3     1015.02      940.54     12.20 o 
  -1  -2   3       49.12       44.10      2.08 o 
   0  -2   3      719.48      701.16      8.03 o 
   1  -2   3       78.28       83.27      2.98 o 
   2  -2   3        4.10        5.38      1.33 o 
   3  -2   3      153.61      161.18      4.46 o 
   4  -2   3     1081.79     1028.85     25.48 o 
   5  -2   3      621.24      653.58     20.48 o 
   6  -2   3       17.23       22.27      7.38 o 
   7  -2   3       76.63      109.47     15.21 o 
   8  -2   3      133.73       93.85     16.30 o 
   9  -2   3      184.92      184.50     21.94 o 
  -9  -1   3       22.39       21.91     17.29 o 
  -8  -1   3       49.42       59.67     14.22 o 
  -7  -1   3      430.69      428.25     20.10 o 
  -6  -1   3       28.41       30.97      7.24 o 
  -5  -1   3        7.28        6.28      4.26 o 
  -4  -1   3     2945.06     2987.60     34.48 o 
  -3  -1   3     1753.80     1767.64     24.27 o 
  -2  -1   3       43.87       63.16      8.21 o 
  -1  -1   3      762.85      763.19      8.13 o 
   0  -1   3     1913.37     1893.76     15.06 o 
   1  -1   3      328.18      293.73      5.29 o 
   2  -1   3       31.85       32.69      3.06 o 
   3  -1   3     1744.98     1872.31     20.27 o 
   4  -1   3      813.71      854.10     13.53 o 
   5  -1   3     1988.19     2052.30     29.52 o 
   6  -1   3      254.63      278.36     15.29 o 
   7  -1   3        5.30       -5.83      5.83 o 
   8  -1   3      277.96      298.39     57.82 o 
   9  -1   3       80.23       73.04     15.28 o 
  -9   0   3       10.26       36.26     20.18 o 
  -8   0   3       40.56       22.94     11.04 o 
  -7   0   3      452.94      471.81     19.06 o 
  -6   0   3      239.76      259.30     13.85 o 
  -5   0   3      184.48      189.04      8.90 o 
  -4   0   3      582.88      502.20     12.04 o 
  -3   0   3      232.83      229.66      7.43 o 
  -2   0   3     1330.15     1255.58     15.11 o 
  -1   0   3      636.92      565.57      7.74 o 
   0   0   3     1904.90     1787.08     17.06 o 
   1   0   3     2897.71     2846.02     26.16 o 
   2   0   3       70.06       69.55      3.31 o 
   3   0   3     1395.87     1352.41     20.66 o 
   4   0   3      119.55      123.87      5.64 o 
   5   0   3     1755.02     1770.06     22.53 o 
   6   0   3      509.70      520.44     15.37 o 
   7   0   3       55.58       48.95      9.18 o 
   8   0   3      144.30      158.13     18.61 o 
   9   0   3       64.82       75.81     18.00 o 
  -9   1   3      109.54      102.61     27.20 o 
  -8   1   3        8.28        4.21      9.43 o 
  -7   1   3       91.90      127.98     14.50 o 
  -6   1   3      258.98      274.12     13.88 o 
  -5   1   3      106.67      110.38      9.26 o 
  -4   1   3        3.90        0.96      2.98 o 
  -3   1   3     2423.35     2440.71     45.80 o 
  -2   1   3     1016.97      958.91     14.62 o 
  -1   1   3     1049.53     1066.61     12.85 o 
   0   1   3     6665.33     6477.78     54.39 o 
   1   1   3     1935.69     1915.47     20.44 o 
   2   1   3     1770.75     1770.92     16.40 o 
   3   1   3     3173.17     3029.79     25.71 o 
   4   1   3      721.15      755.96     12.70 o 
   5   1   3       98.96      118.02      6.24 o 
   6   1   3     2297.68     2299.71     28.65 o 
   7   1   3      276.78      260.10     14.80 o 
   8   1   3        6.39        5.95      9.14 o 
   9   1   3      132.11      126.75     20.09 o 
  10   1   3       44.02       59.37     15.51 o 
  -9   2   3      100.45      156.46     30.74 o 
  -8   2   3        8.99       -6.50     14.86 o 
  -7   2   3       26.17       39.56     11.03 o 
  -6   2   3      621.90      607.20     19.68 o 
  -5   2   3       21.67       29.44      6.68 o 
  -4   2   3      427.74      405.73     13.39 o 
  -3   2   3      464.94      446.21      9.75 o 
  -2   2   3     2508.10     2549.35     27.77 o 
  -1   2   3     2471.53     2520.74     23.64 o 
   0   2   3     3093.69     2958.86     25.93 o 
   1   2   3      693.04      650.02      9.23 o 
   2   2   3     4549.52     4331.84     42.42 o 
   3   2   3      713.40      671.91      9.96 o 
   4   2   3      837.36      778.94     14.93 o 
   5   2   3      175.93      175.55      7.39 o 
   6   2   3      430.43      452.49     13.84 o 
   7   2   3      210.08      194.69     12.09 o 
   8   2   3       30.91       31.92      7.13 o 
   9   2   3      177.32      159.98     18.96 o 
  10   2   3      108.53      116.05     18.41 o 
  -8   3   3      256.37      219.92     33.02 o 
  -7   3   3      145.17      110.09     22.94 o 
  -6   3   3        1.69        0.32      5.67 o 
  -5   3   3      169.26      192.98     11.48 o 
  -4   3   3      163.24      158.23      9.50 o 
  -3   3   3       30.98       31.62      4.94 o 
  -2   3   3     1749.67     1783.28     22.61 o 
  -1   3   3     3381.80     3272.60     29.47 o 
   0   3   3     2868.64     2931.04     26.44 o 
   1   3   3     6010.87     5775.48     45.38 o 
   2   3   3      700.80      650.29      9.18 o 
   3   3   3        3.14        1.59      2.00 o 
   4   3   3     1246.25     1178.41     16.61 o 
   5   3   3      492.62      462.56     11.03 o 
   6   3   3        3.85        9.53      4.05 o 
   7   3   3     1175.14     1193.33     21.17 o 
   8   3   3       14.06       -0.51      5.43 o 
   9   3   3        5.69        2.92      7.03 o 
  10   3   3       62.20       64.26     14.90 o 
  -8   4   3      184.10      138.17     30.24 o 
  -7   4   3       24.71       11.54     14.91 o 
  -6   4   3        6.50       10.70     13.99 o 
  -5   4   3     1265.70     1236.61     27.71 o 
  -4   4   3       94.31      119.13      9.02 o 
  -3   4   3     1428.39     1361.14     24.39 o 
  -2   4   3      168.31      181.79      7.94 o 
  -1   4   3      776.01      783.42     10.34 o 
   0   4   3     2833.63     2978.29     22.97 o 
   1   4   3       75.25       77.84      3.64 o 
   2   4   3      386.84      365.53      7.00 o 
   3   4   3      451.63      392.53      7.84 o 
   4   4   3     1925.33     1909.61     22.67 o 
   5   4   3      579.32      554.89     12.25 o 
   6   4   3        8.16        7.83      4.02 o 
   7   4   3      400.09      389.51     14.29 o 
   8   4   3      362.03      386.43     13.30 o 
   9   4   3        2.31        4.61      6.50 o 
  10   4   3       42.01       40.37     12.80 o 
  -7   5   3      116.88       99.00     24.87 o 
  -6   5   3       62.03       56.91     17.58 o 
  -5   5   3      147.73      135.31     14.25 o 
  -4   5   3      258.75      275.25     18.50 o 
  -3   5   3      167.22      161.04      9.41 o 
  -2   5   3       10.99       11.56      3.29 o 
  -1   5   3       59.15       70.66      4.79 o 
   0   5   3      853.77      819.43      9.79 o 
   1   5   3       36.53       40.98      2.99 o 
   2   5   3      723.65      687.60     10.38 o 
   3   5   3      637.98      625.33     13.20 o 
   4   5   3      228.72      227.17      8.63 o 
   5   5   3     3800.26     3625.59     50.76 o 
   6   5   3       37.09       40.27      5.46 o 
   7   5   3        3.09       -2.07      3.90 o 
   8   5   3      584.40      589.44     16.04 o 
   9   5   3       10.10       13.55      7.08 o 
  10   5   3        9.54       11.13     10.39 o 
  -7   6   3      136.17      172.22     31.09 o 
  -6   6   3       54.02       13.58     16.26 o 
  -5   6   3       61.38       57.52     11.41 o 
  -4   6   3      141.85      143.55     14.09 o 
  -3   6   3       80.62       90.54     30.78 o 
  -2   6   3     1253.32     1310.62     21.17 o 
  -1   6   3       38.20       48.27      3.60 o 
   0   6   3       63.35       68.77      3.61 o 
   1   6   3     3223.27     3363.04     25.61 o 
   2   6   3        9.04        3.88      2.18 o 
   3   6   3        3.47        4.29      2.44 o 
   4   6   3     1049.28     1065.72     16.83 o 
   5   6   3     2027.94     2072.14     26.51 o 
   6   6   3      194.03      208.07      9.86 o 
   7   6   3        3.87        1.94      4.44 o 
   8   6   3      339.44      331.74     14.80 o 
   9   6   3       13.94        3.25      8.10 o 
  10   6   3        3.87       12.82     15.60 o 
  -6   7   3       74.67       74.10     22.89 o 
  -5   7   3      190.62      167.01     17.28 o 
  -4   7   3        0.98        9.07      7.48 o 
  -3   7   3       11.33       20.57     10.46 o 
  -2   7   3      878.16      900.98     49.57 o 
  -1   7   3      137.13      154.93      6.00 o 
   0   7   3        0.75       -1.16      2.14 o 
   1   7   3      804.63      854.83     11.37 o 
   2   7   3      226.70      239.81      9.77 o 
   3   7   3      293.56      296.45      8.92 o 
   4   7   3      261.49      253.14      8.81 o 
   5   7   3      232.78      245.58      9.31 o 
   6   7   3     1141.40     1205.06     23.89 o 
   7   7   3      111.71      108.13      9.97 o 
   8   7   3       12.52        4.83      5.55 o 
   9   7   3       83.92       79.68     10.85 o 
  10   7   3        7.99       10.40      8.59 o 
  -5   8   3       89.86       91.07     22.94 o 
  -4   8   3      140.06      126.94     20.66 o 
  -3   8   3      100.47       75.48     11.98 o 
  -2   8   3      332.31      341.06     14.92 o 
  -1   8   3      527.71      518.14     13.19 o 
   0   8   3       10.70        8.09      3.02 o 
   1   8   3      441.87      452.26     10.20 o 
   2   8   3     1458.62     1534.12     17.73 o 
   3   8   3       35.37       36.98      5.88 o 
   4   8   3      150.36      139.53     12.13 o 
   5   8   3       31.98       27.36      5.48 o 
   6   8   3      479.37      466.70     30.73 o 
   7   8   3       59.97       58.68     12.13 o 
   8   8   3        4.76        3.73      5.97 o 
   9   8   3       49.22       66.70     12.91 o 
  -4   9   3       60.30       92.07     20.18 o 
  -3   9   3       17.13        8.91     10.84 o 
  -2   9   3      280.96      297.18     27.58 o 
  -1   9   3     1200.10     1192.22     33.86 o 
   0   9   3       10.01       10.90      5.26 o 
   1   9   3        5.52        0.04      4.29 o 
   2   9   3      330.19      340.27     12.31 o 
   3   9   3       11.65       13.86      5.60 o 
   4   9   3       37.27       37.94      7.33 o 
   5   9   3      125.67      126.49     11.55 o 
   6   9   3       59.58       60.11      9.19 o 
   7   9   3      196.90      217.29     17.83 o 
   8   9   3        2.49       -1.92      8.04 o 
   9   9   3        1.80        0.13     15.58 o 
  -3  10   3       82.01       99.50     21.48 o 
  -2  10   3       15.60        7.20      8.91 o 
  -1  10   3      134.41      141.23     15.75 o 
   0  10   3      191.69      224.53     18.34 o 
   1  10   3       47.90       43.47     10.16 o 
   2  10   3        0.39        2.51      5.22 o 
   3  10   3       23.15       23.45      6.83 o 
   4  10   3       25.77       16.02      6.41 o 
   5  10   3       75.55       74.03     10.25 o 
   6  10   3       23.22       12.13     12.21 o 
   7  10   3      194.87      172.38     18.39 o 
   8  10   3       11.49        6.32      8.94 o 
  -2  11   3        3.21        1.67      9.37 o 
  -1  11   3      122.69      112.49     35.24 o 
   0  11   3      253.52      196.02     31.00 o 
   1  11   3        0.76       -6.80      6.80 o 
   2  11   3       97.95      110.37     16.87 o 
   3  11   3       82.97       94.89     11.01 o 
   4  11   3       28.73       28.78      8.92 o 
   5  11   3      141.95      163.57     14.18 o 
   6  11   3        7.63        4.98      8.70 o 
   7  11   3       14.52       -0.79      8.92 o 
   0  12   3       90.43       88.89     16.06 o 
   1  12   3       28.67       24.40      9.93 o 
   2  12   3        4.87        2.19      8.90 o 
   3  12   3        6.21       12.11      7.02 o 
   4  12   3       32.06       36.04      9.21 o 
   5  12   3       81.34       79.67     20.73 o 
   6  12   3       24.11        8.91     27.64 o 
  -5  -9   4       24.40       18.35      8.08 o 
  -4  -9   4      171.54      131.63     13.44 o 
  -3  -9   4       13.01       15.49      7.93 o 
  -2  -9   4        0.63       -2.21      6.15 o 
  -1  -9   4      150.43      166.36     15.14 o 
   0  -9   4      171.44      180.57     25.55 o 
   1  -9   4       51.28       38.31     15.61 o 
   2  -9   4        0.34        8.21     12.87 o 
  -6  -8   4       35.14       44.28     11.93 o 
  -5  -8   4       19.31       13.52      6.85 o 
  -4  -8   4       71.06       60.49      9.50 o 
  -3  -8   4      299.19      252.27     30.62 o 
  -2  -8   4       54.80       55.13      9.21 o 
  -1  -8   4       29.23       26.15     13.16 o 
   0  -8   4      125.05       97.96     11.52 o 
   1  -8   4      225.48      276.75     22.02 o 
   2  -8   4        3.77       -2.43     11.09 o 
   3  -8   4        4.77        5.70     12.17 o 
  -7  -7   4      138.86      130.90     17.24 o 
  -6  -7   4      125.41      124.42     16.40 o 
  -5  -7   4        0.04        2.91      6.37 o 
  -4  -7   4       41.93       36.77     13.16 o 
  -3  -7   4      439.75      447.73     17.78 o 
  -2  -7   4        0.94        5.72      7.71 o 
  -1  -7   4        7.35       10.66      5.84 o 
   0  -7   4       94.29       83.91      9.99 o 
   1  -7   4      179.64      175.24     16.97 o 
   2  -7   4      144.92      124.99     22.26 o 
   3  -7   4        1.61       -2.13     10.31 o 
   4  -7   4       24.19        1.13     11.69 o 
   5  -7   4       29.22       20.02     15.06 o 
  -8  -6   4        6.18        1.91     12.95 o 
  -7  -6   4      314.41      337.25     36.05 o 
  -6  -6   4      176.20      182.25     14.03 o 
  -5  -6   4      115.19      117.27     11.46 o 
  -4  -6   4       16.95       31.04      7.26 o 
  -3  -6   4       66.59       73.88      9.14 o 
  -2  -6   4      486.09      450.54     16.54 o 
  -1  -6   4       12.26        4.35      4.75 o 
   0  -6   4       16.39       13.21      5.77 o 
   1  -6   4        2.14        4.47      5.03 o 
   2  -6   4      159.47      140.02     21.15 o 
   3  -6   4      103.71      100.00     20.13 o 
   4  -6   4       10.56        1.78     11.17 o 
   5  -6   4      135.02      158.44     26.62 o 
   6  -6   4       63.03       83.29     21.86 o 
  -8  -5   4        2.71       -3.16     11.39 o 
  -7  -5   4       68.40       66.21     22.08 o 
  -6  -5   4      300.65      294.73     16.05 o 
  -5  -5   4      625.92      631.38     20.32 o 
  -4  -5   4       11.20        3.31      5.20 o 
  -3  -5   4        8.61        4.93      4.08 o 
  -2  -5   4      424.12      443.21     12.85 o 
  -1  -5   4        6.20        1.98      3.77 o 
   0  -5   4       89.21       87.82      8.90 o 
   1  -5   4      437.69      420.43     15.29 o 
   2  -5   4     1180.53     1210.58     25.31 o 
   3  -5   4     1065.13     1074.75     32.17 o 
   4  -5   4      211.02      212.75     17.47 o 
   5  -5   4       23.65       32.30     21.22 o 
   6  -5   4      114.22      112.34     23.49 o 
  -8  -4   4       15.02       23.11     13.83 o 
  -7  -4   4       55.22       62.35      9.64 o 
  -6  -4   4      231.72      234.01     16.31 o 
  -5  -4   4       27.06       28.35      6.86 o 
  -4  -4   4       41.22       55.90      7.43 o 
  -3  -4   4        2.74        3.76      4.53 o 
  -2  -4   4       32.84       36.40      5.04 o 
  -1  -4   4      901.20      957.62     21.58 o 
   0  -4   4      251.16      243.66      7.55 o 
   1  -4   4       12.97        9.93      4.68 o 
   2  -4   4        1.02       -3.74      3.74 o 
   3  -4   4      991.81      989.75     29.51 o 
   4  -4   4      339.49      343.98     18.83 o 
   5  -4   4       22.37        3.36      8.01 o 
   6  -4   4      225.16      221.45     28.98 o 
   7  -4   4       69.98       40.28     18.92 o 
  -7  -3   4      160.90      153.82     19.81 o 
  -6  -3   4        0.28        1.29      4.82 o 
  -5  -3   4      448.21      453.94     16.24 o 
  -4  -3   4     1541.15     1559.52     24.25 o 
  -3  -3   4      125.09      128.07      7.01 o 
  -2  -3   4      446.10      454.29      7.96 o 
  -1  -3   4     1346.69     1280.30     14.37 o 
   0  -3   4      119.61      132.52      5.38 o 
   1  -3   4     1166.42     1140.31     13.51 o 
   2  -3   4      172.32      177.84      7.74 o 
   3  -3   4      202.01      219.12      8.97 o 
   4  -3   4      917.68      941.04     23.46 o 
   5  -3   4      225.56      222.94     13.55 o 
   6  -3   4      108.40      126.11     17.07 o 
   7  -3   4       95.52       79.59     14.51 o 
   8  -3   4      129.92      109.87     29.30 o 
  -9  -2   4        3.10       12.07     18.67 o 
  -8  -2   4      334.67      360.52     34.58 o 
  -7  -2   4       14.94       15.04      8.64 o 
  -6  -2   4      100.16      120.01     10.24 o 
  -5  -2   4      658.45      681.27     20.36 o 
  -4  -2   4      572.39      553.06     17.37 o 
  -3  -2   4     1943.67     1927.92     21.94 o 
  -2  -2   4        5.07        2.88      2.42 o 
  -1  -2   4      322.57      355.43      5.48 o 
   0  -2   4     1945.43     1959.26     24.25 o 
   1  -2   4     1205.26     1178.75     13.48 o 
   2  -2   4        0.13       -1.73      1.73 o 
   3  -2   4        1.45       -3.00      3.06 o 
   4  -2   4     1464.48     1446.44     22.94 o 
   5  -2   4      207.68      230.58     13.74 o 
   6  -2   4       11.46        2.79      6.14 o 
   7  -2   4      160.47      143.39     17.25 o 
   8  -2   4       50.74       24.10     11.46 o 
  -9  -1   4       55.20       45.60     20.53 o 
  -8  -1   4      171.75      253.15     31.49 o 
  -7  -1   4       16.38       25.93     10.69 o 
  -6  -1   4      300.93      301.05     14.54 o 
  -5  -1   4       71.22       70.93      7.48 o 
  -4  -1   4      473.31      463.05     16.77 o 
  -3  -1   4     2426.28     2431.08     25.58 o 
  -2  -1   4      436.60      499.35     10.23 o 
  -1  -1   4      998.28      968.74     10.31 o 
   0  -1   4      798.86      734.29      9.53 o 
   1  -1   4       44.25       39.42      5.45 o 
   2  -1   4     2498.97     2522.74     22.09 o 
   3  -1   4      129.32      124.96      4.55 o 
   4  -1   4       83.96       91.40      5.52 o 
   5  -1   4     1746.39     1804.65     34.56 o 
   6  -1   4      174.23      172.20     16.45 o 
   7  -1   4      114.00      112.90     13.23 o 
   8  -1   4      102.12      117.35     50.63 o 
   9  -1   4      261.13      264.32     24.83 o 
  -9   0   4        8.25        9.84     19.55 o 
  -8   0   4        0.22       -8.71     14.05 o 
  -7   0   4      555.40      572.83     26.79 o 
  -6   0   4      126.97      119.94     14.25 o 
  -5   0   4      344.87      363.14     11.76 o 
  -4   0   4      436.57      434.02     18.28 o 
  -3   0   4      972.65      977.11     14.22 o 
  -2   0   4     1086.32     1114.92     14.97 o 
  -1   0   4       23.48       18.59      2.85 o 
   0   0   4      932.35      891.98     13.27 o 
   1   0   4       36.38       36.28      3.23 o 
   2   0   4     1493.83     1431.02     14.95 o 
   3   0   4       18.52       17.88      3.47 o 
   4   0   4       28.03       26.07      4.89 o 
   5   0   4     2522.58     2495.04     28.91 o 
   6   0   4      354.09      350.25     17.45 o 
   7   0   4        2.17        5.24      6.72 o 
   8   0   4      217.46      232.88     62.28 o 
   9   0   4       14.89       12.78     11.39 o 
  -9   1   4       40.15       36.74     22.48 o 
  -8   1   4       39.77       53.30     20.43 o 
  -7   1   4      502.35      525.03     25.82 o 
  -6   1   4       10.10       18.83      8.82 o 
  -5   1   4     1457.63     1488.83     28.71 o 
  -4   1   4       58.90       74.60      6.98 o 
  -3   1   4      386.49      394.14      9.78 o 
  -2   1   4     3174.30     3115.17     30.07 o 
  -1   1   4       35.28       33.01      3.67 o 
   0   1   4      133.15      143.90      5.41 o 
   1   1   4      454.18      410.91     11.96 o 
   2   1   4     3031.43     2983.17     27.19 o 
   3   1   4     8212.33     8079.57     57.44 o 
   4   1   4        7.66       19.66      3.24 o 
   5   1   4       30.73       34.90      4.59 o 
   6   1   4      486.87      483.07     12.46 o 
   7   1   4        8.90        0.73      4.72 o 
   8   1   4        1.08       -4.23      8.78 o 
   9   1   4        9.65        8.66     10.03 o 
  -8   2   4       26.13       19.26     11.70 o 
  -7   2   4      127.90      132.08     16.32 o 
  -6   2   4       73.93       66.09     12.05 o 
  -5   2   4      137.91      147.02     20.10 o 
  -4   2   4      590.57      561.30     12.83 o 
  -3   2   4       23.69       22.13      3.72 o 
  -2   2   4     1658.24     1645.36     19.74 o 
  -1   2   4     3898.07     4034.54     35.59 o 
   0   2   4     1191.03     1152.15     18.72 o 
   1   2   4       13.34        2.53      2.97 o 
   2   2   4     1743.48     1644.57     18.60 o 
   3   2   4     8436.63     8272.17     58.83 o 
   4   2   4      364.16      364.59      8.29 o 
   5   2   4       18.78       10.27      3.54 o 
   6   2   4     2091.39     2073.12     27.35 o 
   7   2   4       13.89        9.10      5.33 o 
   8   2   4        7.84       13.57      6.55 o 
   9   2   4       75.69       81.03     14.99 o 
  10   2   4        4.90        9.59     11.68 o 
  -8   3   4       55.86       50.04     19.40 o 
  -7   3   4      126.64      133.42     18.93 o 
  -6   3   4       75.27       92.04     14.43 o 
  -5   3   4       20.13       20.14      7.88 o 
  -4   3   4     1946.05     1911.74     45.05 o 
  -3   3   4        0.89        7.24      2.91 o 
  -2   3   4       60.05       56.39      3.60 o 
  -1   3   4     4967.10     5021.42     42.86 o 
   0   3   4      770.07      723.40     11.39 o 
   1   3   4      724.89      728.54     11.75 o 
   2   3   4      305.04      270.37      6.77 o 
   3   3   4     3064.49     2988.91     26.75 o 
   4   3   4     2399.15     2276.07     23.36 o 
   5   3   4      216.75      213.66      8.34 o 
   6   3   4       86.18       85.44      6.77 o 
   7   3   4        3.64        6.15      4.53 o 
   8   3   4       27.43       23.09     12.11 o 
   9   3   4        3.41        1.76      8.76 o 
  10   3   4        4.69       15.82     12.55 o 
  -8   4   4       88.47       63.44     23.84 o 
  -7   4   4      230.19      259.92     32.22 o 
  -6   4   4      335.64      309.63     31.89 o 
  -5   4   4      108.26      119.13     12.92 o 
  -4   4   4     1439.96     1461.83     28.11 o 
  -3   4   4      692.64      652.25     21.36 o 
  -2   4   4       33.84       37.87      3.99 o 
  -1   4   4     2128.75     2158.92     18.92 o 
   0   4   4     3004.55     3081.15     23.96 o 
   1   4   4       54.44       59.52      3.53 o 
   2   4   4       71.94       93.08      5.65 o 
   3   4   4        1.99        1.72      2.43 o 
   4   4   4     2156.64     2063.61     22.28 o 
   5   4   4        8.67        2.84      3.40 o 
   6   4   4      112.40      176.76     19.48 o 
   7   4   4      466.27      463.48     17.85 o 
   8   4   4       18.99       19.15      5.67 o 
   9   4   4      288.32      313.49     18.76 o 
  10   4   4        0.20       -5.42      9.69 o 
  -7   5   4       28.65       34.83     19.50 o 
  -6   5   4      124.85      140.83     25.24 o 
  -5   5   4      164.45      177.29     24.57 o 
  -4   5   4      509.60      488.58     16.39 o 
  -3   5   4     2886.57     2851.57     40.99 o 
  -2   5   4        5.97        5.78      4.73 o 
  -1   5   4       61.54       53.56      3.52 o 
   0   5   4     1061.49     1099.16     12.72 o 
   1   5   4       44.38       50.27      4.35 o 
   2   5   4      710.08      690.32     10.82 o 
   3   5   4      305.36      298.62      7.43 o 
   4   5   4     1336.31     1367.29     21.23 o 
   5   5   4     1248.03     1157.74     18.72 o 
   6   5   4        0.80        3.96      3.72 o 
   7   5   4       32.47       31.58      5.43 o 
   8   5   4        4.74        3.23      5.91 o 
   9   5   4      183.90      176.50     14.49 o 
  10   5   4       31.49       28.77     11.53 o 
  -7   6   4       81.57       59.90     23.56 o 
  -6   6   4       81.24       66.40     20.73 o 
  -5   6   4      167.99      145.32     24.37 o 
  -4   6   4      105.23       85.75     19.25 o 
  -3   6   4      925.57      887.46     24.84 o 
  -2   6   4       51.50       42.54      5.48 o 
  -1   6   4      581.48      569.26      9.77 o 
   0   6   4      124.68      133.48      4.78 o 
   1   6   4        2.21        5.37      2.14 o 
   2   6   4      244.14      234.85      7.31 o 
   3   6   4       59.64       66.13      4.56 o 
   4   6   4      394.31      390.51      9.44 o 
   5   6   4     1439.12     1401.64     21.32 o 
   6   6   4      209.81      214.02     14.03 o 
   7   6   4      144.46      154.22      9.28 o 
   8   6   4      108.03      114.29     10.29 o 
   9   6   4        9.65        8.50      7.04 o 
  10   6   4      334.06      368.76     26.42 o 
  -6   7   4      101.11       86.62     24.42 o 
  -5   7   4      332.41      392.97     35.98 o 
  -4   7   4        3.75      -11.39     11.79 o 
  -3   7   4      182.10      175.80     26.21 o 
  -2   7   4     1048.01     1063.19     17.34 o 
  -1   7   4       20.92       16.28      3.17 o 
   0   7   4      237.56      236.84      6.45 o 
   1   7   4      319.56      318.43      7.13 o 
   2   7   4       92.91       93.96      6.32 o 
   3   7   4      366.33      358.04      8.99 o 
   4   7   4       50.17       52.16      6.42 o 
   5   7   4      391.68      402.44     11.64 o 
   6   7   4      417.18      412.58     12.44 o 
   7   7   4       15.26       11.05      5.20 o 
   8   7   4        5.16       11.23      5.70 o 
   9   7   4       20.02       20.22      7.97 o 
  10   7   4      119.92      147.93     16.67 o 
  -5   8   4       68.78       58.64     20.55 o 
  -4   8   4      282.24      261.45     29.41 o 
  -3   8   4       96.06       76.99     12.15 o 
  -2   8   4      492.06      510.27     15.41 o 
  -1   8   4       64.66       77.29      6.64 o 
   0   8   4      386.63      384.38      8.43 o 
   1   8   4      100.28      105.67      5.14 o 
   2   8   4      140.46      159.95      6.36 o 
   3   8   4     1325.63     1331.73     18.54 o 
   4   8   4        4.42        3.66      3.92 o 
   5   8   4        2.72        6.21      4.40 o 
   6   8   4       23.92       28.33      5.97 o 
   7   8   4       41.28       33.87      8.90 o 
   8   8   4       65.00       69.03     12.55 o 
   9   8   4        1.02        7.19      7.02 o 
  -4   9   4      106.59      133.62     25.72 o 
  -3   9   4        8.63       -0.38     13.70 o 
  -2   9   4      181.42      195.07     11.76 o 
  -1   9   4      654.91      664.70     16.04 o 
   0   9   4        9.77        5.52      3.89 o 
   1   9   4      107.79      114.03      5.70 o 
   2   9   4      145.02      173.31      7.75 o 
   3   9   4      124.16      121.05      7.50 o 
   4   9   4      356.06      426.90     13.80 o 
   5   9   4        1.24        2.42      4.36 o 
   6   9   4       68.02       69.95     13.47 o 
   7   9   4      132.61      139.46     13.10 o 
   8   9   4       66.55       67.03     13.39 o 
   9   9   4        4.87       10.31      9.82 o 
  -2  10   4      130.57      117.41     14.93 o 
  -1  10   4       69.06       72.51      9.87 o 
   0  10   4        3.84       -6.10      6.10 o 
   1  10   4      116.90      134.08     14.56 o 
   2  10   4        2.39        7.43      5.46 o 
   3  10   4        0.99       -1.78      6.14 o 
   4  10   4      233.01      249.94     15.93 o 
   5  10   4        6.81        0.35      6.01 o 
   6  10   4       42.57       56.74      9.66 o 
   7  10   4        8.54       21.26     10.18 o 
   8  10   4       61.97       28.72     11.09 o 
  -2  11   4        4.77       11.67     12.35 o 
  -1  11   4        6.29       11.94      9.32 o 
   0  11   4      146.39      132.42     15.97 o 
   1  11   4       46.39       48.30     10.87 o 
   2  11   4      157.06      159.07     15.01 o 
   3  11   4        3.27       -0.01      5.78 o 
   4  11   4       52.46       51.26      9.16 o 
   5  11   4      153.95      124.84     19.51 o 
   6  11   4        0.46       -6.61      6.61 o 
   7  11   4        0.50        1.85      8.24 o 
   8  11   4       51.30       57.61     19.45 o 
   0  12   4        0.21       -3.03      8.71 o 
   1  12   4       17.34       20.43     10.44 o 
   2  12   4       98.35      131.26     16.94 o 
   3  12   4        0.01       -3.32      6.10 o 
   4  12   4       33.29       16.71      7.42 o 
   5  12   4      201.40      209.86     19.77 o 
   6  12   4       16.08       15.70     10.41 o 
  -3  -9   5        9.21       -0.33      7.24 o 
  -2  -9   5       15.18       10.71      7.99 o 
  -1  -9   5       17.75       17.76      9.12 o 
   0  -9   5      133.71      141.58     27.36 o 
  -5  -8   5        0.22        4.99      6.84 o 
  -4  -8   5       91.08       91.67     11.74 o 
  -3  -8   5       46.69       28.02      9.82 o 
  -2  -8   5       75.41       52.96      9.65 o 
  -1  -8   5       13.86       21.13      7.60 o 
   0  -8   5        3.01        5.74      6.82 o 
   1  -8   5      271.26      291.19     23.13 o 
   2  -8   5       79.82       66.30     19.75 o 
  -6  -7   5      127.72      127.51     16.75 o 
  -5  -7   5       54.95       54.15      9.28 o 
  -4  -7   5       10.47       81.19     12.98 o 
  -3  -7   5      296.06      269.44     20.57 o 
  -2  -7   5      185.62      178.80     15.13 o 
  -1  -7   5       52.15       56.72      9.34 o 
   0  -7   5        5.58        8.86      6.27 o 
   1  -7   5       93.51      103.93     14.53 o 
   2  -7   5      194.42      240.88     29.26 o 
   3  -7   5        7.13       -3.84     10.31 o 
   4  -7   5      165.91      169.13     28.66 o 
  -7  -6   5       40.38       31.32     15.83 o 
  -6  -6   5      225.14      225.57     28.41 o 
  -5  -6   5      238.92      209.12     14.62 o 
  -4  -6   5       65.66       64.73      7.92 o 
  -3  -6   5       70.15       90.30     10.32 o 
  -2  -6   5        8.12        7.46      5.62 o 
  -1  -6   5      339.86      354.21     16.13 o 
   0  -6   5       29.38       27.38      7.25 o 
   1  -6   5        1.36       11.31      6.05 o 
   2  -6   5      614.74      623.66     37.97 o 
   3  -6   5       78.33      101.05     21.18 o 
   4  -6   5        8.23       12.35     13.25 o 
   5  -6   5       55.77       37.01     16.94 o 
  -8  -5   5      119.94      149.08     25.85 o 
  -7  -5   5       59.21       45.52     15.91 o 
  -6  -5   5       45.63       40.41     11.33 o 
  -5  -5   5      359.84      379.68     17.10 o 
  -4  -5   5       93.60       77.85      7.93 o 
  -3  -5   5        1.90       -3.56      3.56 o 
  -2  -5   5      124.89      121.08      8.51 o 
  -1  -5   5      198.17      202.72     12.19 o 
   0  -5   5      265.83      285.62     13.80 o 
   1  -5   5      242.42      263.11     13.91 o 
   2  -5   5      293.93      303.73     17.25 o 
   3  -5   5      735.73      703.55     39.57 o 
   4  -5   5      147.75      119.77     21.76 o 
   5  -5   5      122.10       94.70     21.48 o 
   6  -5   5       31.81       19.47     15.88 o 
  -8  -4   5       25.57       23.89     15.33 o 
  -7  -4   5       21.19       12.60     13.05 o 
  -6  -4   5       40.07       39.53     10.59 o 
  -5  -4   5      546.95      541.40     19.01 o 
  -4  -4   5      149.09      160.68     11.29 o 
  -3  -4   5       30.41       32.62      5.50 o 
  -2  -4   5        0.84       -0.06      3.59 o 
  -1  -4   5       27.12       26.82      4.79 o 
   0  -4   5     1211.46     1211.14     25.38 o 
   1  -4   5      173.08      194.39     11.46 o 
   2  -4   5       10.98        6.06      5.18 o 
   3  -4   5     1660.67     1709.40     41.20 o 
   4  -4   5      101.09      103.87     25.78 o 
   5  -4   5       14.09       21.25      9.41 o 
   6  -4   5      125.85      101.33     23.11 o 
   7  -4   5       69.40       30.16     18.24 o 
  -7  -3   5      399.39      444.71     32.62 o 
  -6  -3   5       69.55       56.04     11.92 o 
  -5  -3   5      102.05      105.95     13.14 o 
  -4  -3   5      572.17      613.48     18.41 o 
  -3  -3   5      180.59      181.13     10.49 o 
  -2  -3   5        1.14       -0.69      3.10 o 
  -1  -3   5       51.59       51.39      4.45 o 
   0  -3   5     1713.69     1715.25     21.17 o 
   1  -3   5     1717.32     1688.42     21.08 o 
   2  -3   5      367.80      366.47     13.34 o 
   3  -3   5      836.69      873.69     17.72 o 
   4  -3   5      211.07      226.15     12.88 o 
   5  -3   5       42.53       59.01      9.13 o 
   6  -3   5      209.48      263.65     19.82 o 
   7  -3   5        0.46        8.33      9.63 o 
  -8  -2   5        0.77       -3.09     13.75 o 
  -7  -2   5      259.64      272.93     16.49 o 
  -6  -2   5       53.93       58.90      9.18 o 
  -5  -2   5        0.18       -3.94      4.98 o 
  -4  -2   5     1614.04     1595.96     29.23 o 
  -3  -2   5      616.53      653.48     12.58 o 
  -2  -2   5      632.29      636.64     10.25 o 
  -1  -2   5       81.12       97.46      3.91 o 
   0  -2   5     1484.59     1548.61     16.87 o 
   1  -2   5     4512.48     4493.03     39.47 o 
   2  -2   5       72.68       73.98      3.97 o 
   3  -2   5        1.98        5.89      4.24 o 
   4  -2   5     1242.65     1212.87     21.78 o 
   5  -2   5       17.00       12.22      6.26 o 
   6  -2   5       35.34       45.93      8.73 o 
   7  -2   5       75.14       73.75     14.10 o 
   8  -2   5       31.89       12.75     11.15 o 
  -8  -1   5       32.51       54.93     21.03 o 
  -7  -1   5        1.57        0.13      8.09 o 
  -6  -1   5      796.60      861.20     24.01 o 
  -5  -1   5        0.62       -0.10      3.81 o 
  -4  -1   5      200.92      204.96     13.59 o 
  -3  -1   5     2599.77     2611.26     27.78 o 
  -2  -1   5      225.07      227.94      5.50 o 
  -1  -1   5       46.38       60.08      3.19 o 
   0  -1   5        4.19        1.96      1.81 o 
   1  -1   5     3177.62     3244.72     30.54 o 
   2  -1   5      358.11      365.47     10.68 o 
   3  -1   5       70.58       67.99      4.04 o 
   4  -1   5      570.79      523.15     15.05 o 
   5  -1   5        9.36        0.76      5.77 o 
   6  -1   5      321.21      318.02     16.79 o 
   7  -1   5       24.81       46.82     15.52 o 
   8  -1   5       17.54       14.46     16.69 o 
   9  -1   5      240.67      265.17     38.54 o 
  -8   0   5      107.01      165.59     29.26 o 
  -7   0   5       49.17       33.17     11.77 o 
  -6   0   5     1013.68     1059.65     34.55 o 
  -5   0   5      212.78      200.19     15.15 o 
  -4   0   5      116.49      112.92      7.60 o 
  -3   0   5     2570.90     2654.32     27.86 o 
  -2   0   5       65.28       76.77      7.08 o 
  -1   0   5      495.52      491.16      9.64 o 
   0   0   5       94.58      108.31      6.80 o 
   1   0   5      892.50      910.63     13.01 o 
   2   0   5     3241.23     3249.98     27.94 o 
   3   0   5       43.64       47.88      3.79 o 
   4   0   5      196.17      186.88      6.55 o 
   5   0   5      393.92      417.18     11.09 o 
   6   0   5        5.62       -5.13      5.92 o 
   7   0   5      331.48      371.55     19.04 o 
   8   0   5        7.32        7.80      9.83 o 
   9   0   5       45.25       29.26     16.22 o 
  -8   1   5       97.19      119.90     26.72 o 
  -7   1   5       75.53       69.48     14.37 o 
  -6   1   5      355.72      352.24     21.55 o 
  -5   1   5     1188.10     1096.32     32.97 o 
  -4   1   5        3.68        3.62      3.78 o 
  -3   1   5       87.71       95.47      6.55 o 
  -2   1   5      396.10      382.64      9.22 o 
  -1   1   5       74.26       72.47      4.54 o 
   0   1   5       91.16       78.08      4.36 o 
   1   1   5        3.90        2.26      2.00 o 
   2   1   5     3216.64     3223.35     30.52 o 
   3   1   5      568.79      566.02     10.63 o 
   4   1   5      692.69      651.14     11.39 o 
   5   1   5      271.02      265.91      9.78 o 
   6   1   5      123.01      118.51      7.76 o 
   7   1   5      629.22      594.45     22.08 o 
   8   1   5       10.15       14.27      9.92 o 
   9   1   5       22.49       14.67     11.76 o 
  -8   2   5      104.06       94.05     24.34 o 
  -7   2   5      102.67       71.54     22.68 o 
  -6   2   5      176.61      177.74     16.65 o 
  -5   2   5     1257.99     1262.22     35.65 o 
  -4   2   5      252.51      267.63     11.80 o 
  -3   2   5      267.24      285.21      8.88 o 
  -2   2   5      920.16      967.06     15.29 o 
  -1   2   5      193.39      205.93      6.73 o 
   0   2   5     1149.92     1151.69     15.54 o 
   1   2   5      147.14      179.88      6.66 o 
   2   2   5     1239.58     1256.46     14.85 o 
   3   2   5     4548.45     4234.95     35.27 o 
   4   2   5      874.61      862.57     13.42 o 
   5   2   5       34.30       33.43      4.62 o 
   6   2   5        1.32       -3.50      3.50 o 
   7   2   5      247.12      279.59     14.30 o 
   8   2   5      446.23      424.51     25.39 o 
   9   2   5        7.05       -1.91      8.98 o 
  10   2   5       23.23       18.34     11.43 o 
  -8   3   5       48.61       52.45     23.99 o 
  -7   3   5      399.36      400.80     40.16 o 
  -6   3   5       16.61       24.76     10.06 o 
  -5   3   5      319.67      351.29     30.00 o 
  -4   3   5      419.14      434.73     19.74 o 
  -3   3   5       27.94       20.25      3.91 o 
  -2   3   5       96.61       91.24      6.56 o 
  -1   3   5      861.89      830.53     13.69 o 
   0   3   5     1508.27     1455.29     18.48 o 
   1   3   5       21.14       19.03      3.23 o 
   2   3   5      671.37      632.26     10.13 o 
   3   3   5     2278.43     2181.03     22.27 o 
   4   3   5      677.63      655.29     13.67 o 
   5   3   5      168.75      171.02      7.90 o 
   6   3   5      209.74      208.71      9.34 o 
   7   3   5      160.74      181.83     10.86 o 
   8   3   5      583.30      626.56     19.84 o 
   9   3   5        1.83        4.04      9.70 o 
  10   3   5       14.07        8.28     11.88 o 
  -7   4   5      128.24      135.41     26.20 o 
  -6   4   5      265.89      201.77     17.74 o 
  -5   4   5       44.75       37.78      9.50 o 
  -4   4   5     1042.61     1042.59     31.08 o 
  -3   4   5      133.33      131.85      8.65 o 
  -2   4   5      374.07      333.91      9.27 o 
  -1   4   5      151.20      136.71      6.24 o 
   0   4   5       80.28       72.58      4.98 o 
   1   4   5     2896.03     2847.78     25.67 o 
   2   4   5      168.67      190.62      5.81 o 
   3   4   5       33.80       44.39      4.34 o 
   4   4   5      153.60      129.21      6.11 o 
   5   4   5      163.95      142.87      7.46 o 
   6   4   5       20.55       18.60      4.67 o 
   7   4   5        2.19        2.76      4.16 o 
   8   4   5      303.15      306.56     12.74 o 
   9   4   5      148.47      163.74     15.13 o 
  10   4   5       24.09       32.80     14.14 o 
  -7   5   5       98.83       77.64     23.66 o 
  -6   5   5      376.59      428.35     37.99 o 
  -5   5   5      273.78      246.02     17.76 o 
  -4   5   5      560.28      597.51     40.49 o 
  -3   5   5     1013.49      995.58     29.49 o 
  -2   5   5      215.04      214.30      8.18 o 
  -1   5   5      230.00      226.50      5.99 o 
   0   5   5       16.45       19.62      2.56 o 
   1   5   5     1318.78     1343.69     23.33 o 
   2   5   5       15.83       11.49      2.53 o 
   3   5   5      181.48      188.47      6.54 o 
   4   5   5      254.11      265.82      7.93 o 
   5   5   5      480.26      478.21     12.15 o 
   6   5   5      306.40      330.15     18.41 o 
   7   5   5        0.03        0.16      4.10 o 
   8   5   5        1.41        3.10      4.79 o 
   9   5   5      506.29      536.22     22.72 o 
  10   5   5       18.53       12.03     11.49 o 
  -6   6   5       69.70       48.16     19.90 o 
  -5   6   5       51.04       35.41     17.01 o 
  -4   6   5      201.99      169.83     23.86 o 
  -3   6   5      601.74      591.70     19.40 o 
  -2   6   5       23.20       20.70      7.36 o 
  -1   6   5      384.26      375.68      8.16 o 
   0   6   5        0.38       -0.12      1.90 o 
   1   6   5        1.63       -1.32      2.05 o 
   2   6   5      880.02      897.12     14.60 o 
   3   6   5        2.97       -2.26      2.26 o 
   4   6   5       22.45       21.00      3.60 o 
   5   6   5      116.59      120.01      9.88 o 
   6   6   5      670.67      679.98     15.71 o 
   7   6   5      101.06      101.94      8.23 o 
   8   6   5        6.50        3.70      4.67 o 
   9   6   5      215.69      208.01     15.64 o 
  10   6   5       75.81       67.50     14.67 o 
  -6   7   5       62.70       63.56     22.11 o 
  -5   7   5      200.01      241.55     30.87 o 
  -4   7   5       13.68        9.36     13.10 o 
  -3   7   5        0.36        3.53      7.54 o 
  -2   7   5      362.71      379.55     13.32 o 
  -1   7   5       54.40       55.17      4.94 o 
   0   7   5      718.01      719.15     10.99 o 
   1   7   5        1.60        4.87      2.95 o 
   2   7   5     1231.14     1253.55     18.63 o 
   3   7   5      201.74      201.90      7.53 o 
   4   7   5      191.65      208.37      8.00 o 
   5   7   5      272.43      283.45     10.34 o 
   6   7   5      309.79      297.74     11.22 o 
   7   7   5      268.78      273.60     11.86 o 
   8   7   5        7.55        7.18      5.53 o 
   9   7   5       36.98       34.46      8.27 o 
  10   7   5      108.90      102.44     13.11 o 
  -5   8   5       80.03       98.14     25.27 o 
  -4   8   5       45.15       45.62     18.59 o 
  -3   8   5       11.48        7.88      8.93 o 
  -2   8   5       32.47       28.99      8.96 o 
  -1   8   5      104.71      120.39      6.29 o 
   0   8   5      360.11      352.07      8.31 o 
   1   8   5       12.39       13.07      3.00 o 
   2   8   5       38.19       43.13      4.25 o 
   3   8   5     1073.94     1116.11     17.25 o 
   4   8   5       64.75       78.06      5.92 o 
   5   8   5       49.60       43.72      5.61 o 
   6   8   5       66.83       67.83      8.67 o 
   7   8   5      129.81      150.04     11.14 o 
   8   8   5       29.18       35.01      9.87 o 
   9   8   5        9.06        8.07      7.42 o 
  -4   9   5      131.39      127.88     26.02 o 
  -3   9   5       15.70       -2.96     13.35 o 
  -2   9   5        1.71        6.58     15.11 o 
  -1   9   5      253.08      263.27     13.62 o 
   0   9   5      110.40      106.87      6.87 o 
   1   9   5      207.02      200.48     12.23 o 
   2   9   5      138.94      140.26      6.30 o 
   3   9   5      653.53      710.26     14.21 o 
   4   9   5      259.53      290.17     12.30 o 
   5   9   5      312.58      334.71     13.63 o 
   6   9   5        0.19        1.92      4.63 o 
   7   9   5       34.98       38.94      7.35 o 
   8   9   5      118.77      132.19     12.99 o 
   9   9   5        0.11       -1.57      6.92 o 
  -3  10   5        5.86      -14.05     14.05 o 
  -2  10   5       18.57        0.68     15.36 o 
  -1  10   5      192.62      196.40     14.12 o 
   0  10   5      152.57      152.57     26.51 o 
   1  10   5      141.68      171.22     10.64 o 
   2  10   5        6.38        0.88      3.81 o 
   3  10   5       14.57       16.71      6.58 o 
   4  10   5      269.43      299.52     23.84 o 
   5  10   5        1.39        1.78      6.29 o 
   6  10   5        0.10       -5.64      5.97 o 
   7  10   5       21.74        8.71      8.95 o 
   8  10   5       44.28       23.05     18.08 o 
   0  11   5       22.25       18.44      8.92 o 
   1  11   5       52.37       53.35     11.33 o 
   2  11   5       63.43       64.32      9.26 o 
   3  11   5        4.78        4.89      5.48 o 
   4  11   5       27.97       19.78      7.02 o 
   5  11   5       64.11       70.89     10.16 o 
   6  11   5      157.08      164.48     17.55 o 
   7  11   5        0.18       13.31      9.31 o 
   8  11   5       12.02       14.73     10.82 o 
   0  12   5       33.41       26.75     15.41 o 
   1  12   5       13.55       10.67      9.07 o 
   2  12   5      123.98      117.68     15.97 o 
   3  12   5       16.80       13.79      7.15 o 
   4  12   5        0.05       -6.35      6.35 o 
   5  12   5      121.42      126.81     20.18 o 
   6  12   5       34.04       40.54     11.77 o 
  -4  -8   6       12.97       19.78      8.76 o 
  -3  -8   6       46.30       41.59     10.03 o 
  -2  -8   6      182.93      176.05     15.46 o 
  -1  -8   6        8.11        5.35      7.19 o 
   0  -8   6       35.46       57.22     14.75 o 
   1  -8   6      358.04      412.59     51.81 o 
  -5  -7   6       52.33       41.66     17.59 o 
  -4  -7   6        0.00       11.78      9.48 o 
  -3  -7   6        0.50        0.71      6.52 o 
  -2  -7   6      522.89      526.93     27.73 o 
  -1  -7   6       90.11       75.07     17.14 o 
   0  -7   6       55.54       67.51     11.13 o 
   1  -7   6      408.34      345.75     23.63 o 
   2  -7   6       58.27       29.26     14.65 o 
   3  -7   6       53.80       48.46     18.14 o 
  -6  -6   6      303.25      329.16     35.28 o 
  -5  -6   6       96.26       80.47     14.07 o 
  -4  -6   6       70.26       83.20     13.44 o 
  -3  -6   6       30.06       21.76      9.63 o 
  -2  -6   6      228.06      244.56     14.97 o 
  -1  -6   6      336.60      342.38     17.09 o 
   0  -6   6       44.39       49.57      8.94 o 
   1  -6   6       33.17       30.43      8.14 o 
   2  -6   6      166.51      130.44     21.96 o 
   3  -6   6        1.44       -0.43      9.66 o 
   4  -6   6        2.33       -1.56     11.69 o 
  -7  -5   6       21.93       13.35     14.10 o 
  -6  -5   6      240.87      227.05     29.59 o 
  -5  -5   6      270.44      293.75     21.40 o 
  -4  -5   6      243.59      271.57     19.73 o 
  -3  -5   6       16.03       15.21      5.16 o 
  -2  -5   6        0.76        7.09      5.07 o 
  -1  -5   6     1005.18     1045.66     34.87 o 
   0  -5   6       23.84       19.33      6.32 o 
   1  -5   6       27.49       17.63      6.38 o 
   2  -5   6      273.41      290.94     18.53 o 
   3  -5   6       10.83       15.96     11.79 o 
   4  -5   6      246.11      236.36     29.13 o 
   5  -5   6       20.02       32.07     15.41 o 
  -7  -4   6       16.69       17.44     14.63 o 
  -6  -4   6       34.84       28.03     14.98 o 
  -5  -4   6      476.62      527.99     40.70 o 
  -4  -4   6       94.82       90.57     17.16 o 
  -3  -4   6      114.69      112.68      8.96 o 
  -2  -4   6        5.27        5.49      4.37 o 
  -1  -4   6      391.25      414.31     15.40 o 
   0  -4   6      680.48      687.95     26.28 o 
   1  -4   6      227.14      221.91     20.31 o 
   2  -4   6      243.47      262.04     34.20 o 
   3  -4   6      185.79      192.24     23.24 o 
   4  -4   6      177.72      173.97     16.91 o 
   5  -4   6       93.57       71.74     13.64 o 
   6  -4   6        5.58       14.35     13.70 o 
  -7  -3   6      165.90      216.31     26.98 o 
  -6  -3   6       28.77       18.11     14.89 o 
  -5  -3   6      146.81      144.25     15.81 o 
  -4  -3   6       23.97       17.67      7.81 o 
  -3  -3   6      187.38      210.77     15.61 o 
  -2  -3   6        2.23       -1.83      4.14 o 
  -1  -3   6        2.54        1.34      3.51 o 
   0  -3   6     1432.77     1422.98     22.73 o 
   1  -3   6      126.13      144.74     14.07 o 
   2  -3   6      258.00      268.32     12.99 o 
   3  -3   6       51.47       57.95     13.16 o 
   4  -3   6        1.93        1.05      7.22 o 
   5  -3   6      440.94      467.32     24.54 o 
   6  -3   6       51.64       28.26     15.43 o 
   7  -3   6        0.15        3.34     13.73 o 
  -7  -2   6      308.08      303.84     29.31 o 
  -6  -2   6      145.91      138.21     16.02 o 
  -5  -2   6      225.24      239.24     17.91 o 
  -4  -2   6      453.52      472.40     25.68 o 
  -3  -2   6      123.16      117.14     14.62 o 
  -2  -2   6      585.26      610.74     13.79 o 
  -1  -2   6       41.24       49.50      4.71 o 
   0  -2   6      881.18      965.29     15.10 o 
   1  -2   6     1461.76     1431.86     18.90 o 
   2  -2   6      783.72      762.40     15.92 o 
   3  -2   6      104.40       95.42      7.34 o 
   4  -2   6       75.43       78.07      7.35 o 
   5  -2   6      269.26      260.05     15.02 o 
   6  -2   6       91.96       71.30     28.44 o 
   7  -2   6       36.07       23.11     11.36 o 
   8  -2   6       96.29       67.43     33.04 o 
  -8  -1   6        0.19      -15.61     15.61 o 
  -7  -1   6      226.50      298.52     32.09 o 
  -6  -1   6      167.03      174.09     17.30 o 
  -5  -1   6       53.99       70.79     13.50 o 
  -4  -1   6      122.27      130.24     10.49 o 
  -3  -1   6      146.25      147.90      8.11 o 
  -2  -1   6     2145.51     2204.81     25.52 o 
  -1  -1   6       82.10       81.98      4.08 o 
   0  -1   6        9.03       11.56      2.33 o 
   1  -1   6     2482.92     2396.83     25.98 o 
   2  -1   6      342.83      356.30      8.03 o 
   3  -1   6      263.35      266.75      8.41 o 
   4  -1   6       29.91       25.19      5.18 o 
   5  -1   6       13.18        6.85      5.72 o 
   6  -1   6      477.84      498.56     20.24 o 
   7  -1   6        0.72       -4.87      7.75 o 
   8  -1   6        1.87        2.24      9.62 o 
  -8   0   6       40.43       34.05     20.43 o 
  -7   0   6       93.51       75.16     21.93 o 
  -6   0   6      323.01      358.57     22.35 o 
  -5   0   6      114.88      116.87      8.97 o 
  -4   0   6       63.15       49.54      6.40 o 
  -3   0   6      195.89      190.41      9.15 o 
  -2   0   6      131.87      139.70      6.59 o 
  -1   0   6      844.11      852.29     12.43 o 
   0   0   6       47.03       56.00      3.77 o 
   1   0   6       77.08       81.22      4.78 o 
   2   0   6      422.61      418.79      8.68 o 
   3   0   6      834.06      828.33     12.85 o 
   4   0   6       40.12       35.15      4.17 o 
   5   0   6       57.54       57.85      6.93 o 
   6   0   6      702.04      676.79     32.03 o 
   7   0   6      106.13       90.75     14.33 o 
   8   0   6      132.42      140.34     18.15 o 
   9   0   6      108.96      152.53     43.94 o 
  -8   1   6      142.51       77.49     24.67 o 
  -7   1   6       20.13       31.44     18.02 o 
  -6   1   6      570.01      589.75     21.51 o 
  -5   1   6      476.68      450.50     17.53 o 
  -4   1   6      291.73      269.90     11.25 o 
  -3   1   6        3.55        6.07      3.31 o 
  -2   1   6        5.83        3.82      2.93 o 
  -1   1   6     1106.93     1093.71     16.43 o 
   0   1   6      126.30      116.67      5.60 o 
   1   1   6      392.17      361.14      8.39 o 
   2   1   6      624.86      549.07      9.93 o 
   3   1   6       46.00       45.19      4.17 o 
   4   1   6      303.86      288.53      8.17 o 
   5   1   6        0.03        1.31      3.42 o 
   6   1   6      131.44      118.93      9.20 o 
   7   1   6      634.38      637.86     23.32 o 
   8   1   6       78.47       75.76     14.29 o 
   9   1   6        1.05       -5.20      9.68 o 
  -8   2   6      175.09      182.91     32.12 o 
  -7   2   6        0.88        8.63     16.09 o 
  -6   2   6      137.43      114.01     15.48 o 
  -5   2   6      465.93      458.30     23.87 o 
  -4   2   6      205.90      243.84     10.91 o 
  -3   2   6      567.18      579.38     13.30 o 
  -2   2   6      237.88      258.25      8.54 o 
  -1   2   6      110.61      116.85      6.12 o 
   0   2   6      368.60      384.19      9.25 o 
   1   2   6      188.46      230.99     23.94 o 
   2   2   6        1.71        1.08      2.04 o 
   3   2   6     1436.01     1426.66     17.67 o 
   4   2   6     2469.54     2354.39     25.22 o 
   5   2   6       23.82       25.21      3.99 o 
   6   2   6       51.60       60.95      6.21 o 
   7   2   6      223.21      247.12     16.04 o 
   8   2   6       51.77       72.50     20.56 o 
   9   2   6      181.32      190.44     20.92 o 
  -7   3   6      118.37      119.15     26.90 o 
  -6   3   6        4.12       -6.85      7.72 o 
  -5   3   6       98.67      108.97     11.83 o 
  -4   3   6       91.65       94.24      9.96 o 
  -3   3   6      139.83      137.50      7.49 o 
  -2   3   6      132.99      136.44      6.99 o 
  -1   3   6        9.62        2.29      2.74 o 
   0   3   6     4560.18     4380.80     41.06 o 
   1   3   6      642.51      647.30     13.70 o 
   2   3   6      520.22      502.97      9.51 o 
   3   3   6     1055.14      963.74     14.15 o 
   4   3   6      523.83      531.02     16.51 o 
   5   3   6      652.90      593.53     12.29 o 
   6   3   6       12.97       10.00      4.47 o 
   7   3   6      282.20      281.20     14.30 o 
   8   3   6      318.29      316.95     34.17 o 
   9   3   6      142.41      142.60     18.28 o 
  -7   4   6      132.17      109.56     25.42 o 
  -6   4   6        7.92       26.37     13.04 o 
  -5   4   6       12.48       20.64     16.31 o 
  -4   4   6      219.16      229.05     14.93 o 
  -3   4   6      159.37      170.86     11.07 o 
  -2   4   6      571.49      568.36     12.84 o 
  -1   4   6        1.08        2.17      3.37 o 
   0   4   6      148.91      167.52      8.79 o 
   1   4   6      430.53      480.71     15.06 o 
   2   4   6      503.98      470.68      9.33 o 
   3   4   6        2.55        2.59      2.39 o 
   4   4   6      247.36      256.02      8.07 o 
   5   4   6      642.28      612.86     12.68 o 
   6   4   6       18.43       13.87      4.45 o 
   7   4   6       15.58       17.17      5.14 o 
   8   4   6       75.27       90.34      8.54 o 
   9   4   6       60.95       46.10     12.92 o 
  10   4   6       86.66       96.73     36.45 o 
  -7   5   6       54.38       50.31     22.91 o 
  -6   5   6      223.56      231.59     31.44 o 
  -5   5   6      122.17      134.45     15.29 o 
  -4   5   6       64.66       60.01      9.10 o 
  -3   5   6      320.24      328.37     13.01 o 
  -2   5   6      397.59      383.97     11.03 o 
  -1   5   6      318.90      306.29      9.41 o 
   0   5   6       53.17       70.34      6.10 o 
   1   5   6     4710.38     4597.72     43.27 o 
   2   5   6      330.30      323.95      8.09 o 
   3   5   6      955.93     1020.37     22.44 o 
   4   5   6       74.68       75.66      5.44 o 
   5   5   6        7.52       -1.16      3.30 o 
   6   5   6      259.07      269.17     10.78 o 
   7   5   6        0.57        3.27      4.34 o 
   8   5   6       21.76       14.31      5.47 o 
   9   5   6       75.47       84.94     12.16 o 
  10   5   6      210.82      225.21     23.01 o 
  -6   6   6       94.04       48.43     21.41 o 
  -5   6   6        3.33        0.08     14.38 o 
  -4   6   6        0.12       -5.49      5.49 o 
  -3   6   6      465.80      485.97     15.92 o 
  -2   6   6      523.50      477.05     14.91 o 
  -1   6   6      356.39      376.21     11.69 o 
   0   6   6       17.63       21.58      4.43 o 
   1   6   6        8.69        9.43      2.68 o 
   2   6   6      861.16      901.97     14.24 o 
   3   6   6      228.84      240.46      7.93 o 
   4   6   6        1.15       -1.74      2.87 o 
   5   6   6       21.11       28.46      4.32 o 
   6   6   6      570.34      567.10     14.58 o 
   7   6   6       28.15       24.29      5.55 o 
   8   6   6       37.32       46.06      6.73 o 
   9   6   6       76.01       63.52     10.54 o 
  10   6   6       68.66       49.93     14.59 o 
  -6   7   6       89.43       87.20     25.80 o 
  -5   7   6       75.02       59.17     20.78 o 
  -4   7   6      132.96      151.94     25.45 o 
  -3   7   6        9.91        9.04      6.26 o 
  -2   7   6        1.72       -3.56      4.23 o 
  -1   7   6      112.55       95.59      8.30 o 
   0   7   6      179.01      191.81      7.84 o 
   1   7   6       97.00      103.65      6.04 o 
   2   7   6      709.03      725.00     13.25 o 
   3   7   6      193.05      196.81      7.73 o 
   4   7   6      531.00      546.10     12.25 o 
   5   7   6      103.35      100.32      8.38 o 
   6   7   6       12.87       12.44      4.66 o 
   7   7   6      480.15      517.12     15.16 o 
   8   7   6       22.24       29.55      6.31 o 
   9   7   6        1.40        8.64      7.68 o 
  -4   8   6       42.35       50.87     20.23 o 
  -3   8   6      144.11      174.45     27.30 o 
  -2   8   6        6.18        1.47      5.84 o 
  -1   8   6      157.09      147.25      8.80 o 
   0   8   6      102.93      110.66      6.75 o 
   1   8   6       54.59       66.01     12.25 o 
   2   8   6      117.37      129.86      6.49 o 
   3   8   6      523.33      522.43     12.04 o 
   4   8   6      280.92      297.55     11.45 o 
   5   8   6       23.70       28.49      4.92 o 
   6   8   6        0.79        3.20      4.29 o 
   7   8   6      226.89      235.38     13.34 o 
   8   8   6        9.51       10.39      6.77 o 
   9   8   6       16.25       13.89      7.62 o 
  -4   9   6       41.29        3.79     16.61 o 
  -3   9   6      191.02      201.33     28.86 o 
  -2   9   6        2.60       -1.46      7.81 o 
  -1   9   6        0.48       -4.16      5.55 o 
   0   9   6      324.09      341.37     12.90 o 
   1   9   6      111.81      106.50      5.95 o 
   2   9   6      100.70      120.32      6.12 o 
   3   9   6      555.38      649.69     14.00 o 
   4   9   6      254.76      263.79      9.86 o 
   5   9   6      275.45      295.17     11.60 o 
   6   9   6        0.99       -4.61      4.61 o 
   7   9   6        3.49        2.25      6.07 o 
   8   9   6      169.11      183.32     15.16 o 
   9   9   6       14.86       17.67      8.64 o 
  -3  10   6       14.29       32.50     19.62 o 
  -2  10   6      128.50      175.98     26.98 o 
  -1  10   6        4.17       14.93      9.05 o 
   0  10   6      199.08      206.03     14.03 o 
   1  10   6       90.10       96.82      7.11 o 
   2  10   6       23.63       20.99      3.92 o 
   3  10   6       68.29       63.65      6.20 o 
   4  10   6      137.79      134.67      9.09 o 
   5  10   6      312.70      309.40     14.22 o 
   6  10   6        6.87       -0.19      5.12 o 
   7  10   6        0.03        5.07      6.51 o 
   8  10   6      102.24      120.20     16.08 o 
   2  11   6       29.02       28.53      7.58 o 
   3  11   6       72.27       91.11      8.78 o 
   4  11   6       39.39       37.98      8.42 o 
   5  11   6        1.12        0.09      6.66 o 
   6  11   6       70.19       83.22     14.06 o 
   7  11   6        0.15        2.95      8.72 o 
   8  11   6        1.01       -8.78      8.78 o 
   2  12   6       36.55       40.15     11.27 o 
   3  12   6       76.41       86.28     11.11 o 
   4  12   6        1.23        5.74      6.84 o 
   5  12   6       22.81        6.74     19.22 o 
   6  12   6      163.32      153.70     18.52 o 
  -4  -7   7        1.25       13.48     13.32 o 
  -3  -7   7       15.62       25.95     15.73 o 
  -2  -7   7      209.92      228.65     16.65 o 
  -1  -7   7       66.90       69.54     10.94 o 
   0  -7   7        0.19       -5.46      6.91 o 
   1  -7   7        4.98        0.80     12.45 o 
  -5  -6   7       86.96       79.57     21.63 o 
  -4  -6   7      111.38       74.45     18.47 o 
  -3  -6   7        0.01       11.22     12.10 o 
  -2  -6   7      256.97      219.12     61.64 o 
  -1  -6   7      212.59      216.65     15.34 o 
   0  -6   7      109.73      114.76     14.79 o 
   1  -6   7       17.21       23.98      9.88 o 
   2  -6   7        0.49       13.90     12.47 o 
   3  -6   7      146.12      154.98     26.55 o 
  -6  -5   7       78.92       95.76     22.89 o 
  -5  -5   7       44.22       43.19     17.34 o 
  -4  -5   7      340.70      313.77     23.55 o 
  -3  -5   7        0.85        0.78     10.49 o 
  -2  -5   7       10.93       14.48      8.65 o 
  -1  -5   7      217.63      228.84     17.40 o 
   0  -5   7      169.71      157.09     24.08 o 
   1  -5   7        1.81       -7.01      7.01 o 
   2  -5   7        0.51       -3.30      7.18 o 
   3  -5   7       85.37       75.08     18.42 o 
   4  -5   7       63.19       50.74     17.54 o 
   5  -5   7       67.29       94.73     23.94 o 
  -7  -4   7       53.84       62.11     20.05 o 
  -6  -4   7        0.14        1.43     13.63 o 
  -5  -4   7       42.18       58.88     12.90 o 
  -4  -4   7      172.99      204.87     18.26 o 
  -3  -4   7      117.50      107.63     16.74 o 
  -2  -4   7        0.15       -8.41      8.41 o 
  -1  -4   7      196.82      198.69     12.56 o 
   0  -4   7       92.45       84.08      9.52 o 
   1  -4   7      377.62      384.41     19.60 o 
   2  -4   7       53.77       61.11     10.98 o 
   3  -4   7        2.98       19.70     11.09 o 
   4  -4   7      329.73      379.22     34.33 o 
   5  -4   7       73.85      100.07     21.33 o 
   6  -4   7       29.34       40.30     19.05 o 
  -7  -3   7       53.03       24.59     15.26 o 
  -6  -3   7      108.28      132.85     23.69 o 
  -5  -3   7       72.98       92.14     24.14 o 
  -4  -3   7       12.86       16.72     15.65 o 
  -3  -3   7      252.24      264.31     18.16 o 
  -2  -3   7       16.67       19.36      7.86 o 
  -1  -3   7      168.48      195.66      9.75 o 
   0  -3   7      447.43      474.70     16.42 o 
   1  -3   7      217.18      231.10     22.46 o 
   2  -3   7        0.88       -3.55      9.99 o 
   3  -3   7        3.62       -2.85      7.94 o 
   4  -3   7      345.90      371.46     22.85 o 
   5  -3   7      151.15      178.49     19.13 o 
   6  -3   7      188.47      197.86     30.11 o 
  -6  -2   7       73.93       70.04     18.57 o 
  -5  -2   7      212.27      200.27     18.25 o 
  -4  -2   7      185.24      185.96     16.51 o 
  -3  -2   7       71.09       62.55     18.66 o 
  -2  -2   7      206.50      240.88     16.13 o 
  -1  -2   7       88.59       87.46     10.87 o 
   0  -2   7       77.27       62.57      5.50 o 
   1  -2   7      446.69      458.58     15.54 o 
   2  -2   7     1540.31     1568.32     37.69 o 
   3  -2   7       52.21       52.05      7.79 o 
   4  -2   7        1.45        7.85      5.87 o 
   5  -2   7      144.79      130.98     16.49 o 
   6  -2   7       66.08       63.56     19.55 o 
   7  -2   7       32.11       41.96     19.05 o 
  -6  -1   7       53.68       45.70     15.31 o 
  -5  -1   7      183.62      199.71     17.40 o 
  -4  -1   7       28.54       43.27      8.06 o 
  -3  -1   7       41.47       20.04     11.65 o 
  -2  -1   7     1361.78     1418.66     20.71 o 
  -1  -1   7      338.76      367.68      9.83 o 
   0  -1   7      552.65      565.00     13.29 o 
   1  -1   7      923.66      873.25     14.99 o 
   2  -1   7      506.22      510.63     15.77 o 
   3  -1   7      277.17      293.05     11.28 o 
   4  -1   7        1.49       -1.42      4.00 o 
   5  -1   7      225.79      208.56     13.67 o 
   6  -1   7      115.43       96.58     14.17 o 
   7  -1   7      296.38      294.90     22.38 o 
   8  -1   7        7.55        3.08     10.56 o 
  -7   0   7       14.83       10.61     17.19 o 
  -6   0   7       49.65       56.19     18.85 o 
  -5   0   7      173.53      176.97     13.26 o 
  -4   0   7      100.39       99.56      8.24 o 
  -3   0   7       25.24       21.07      4.45 o 
  -2   0   7      766.59      792.17     15.11 o 
  -1   0   7      563.57      583.02     13.87 o 
   0   0   7      198.31      204.77      7.68 o 
   1   0   7      110.85      113.84      6.09 o 
   2   0   7      188.51      187.98      7.60 o 
   3   0   7      485.82      476.01     10.37 o 
   4   0   7       46.63       43.28      6.95 o 
   5   0   7        1.94        2.36      4.48 o 
   6   0   7      109.25      113.64     12.08 o 
   7   0   7      242.32      288.81     21.79 o 
   8   0   7      152.31      137.49     33.46 o 
  -7   1   7      152.01      239.02     31.47 o 
  -6   1   7      209.26      216.71     28.56 o 
  -5   1   7       85.52       76.04      8.22 o 
  -4   1   7      770.66      752.73     18.37 o 
  -3   1   7       23.52       19.22      4.44 o 
  -2   1   7        0.26       -3.02      3.02 o 
  -1   1   7     1828.75     1793.97     23.47 o 
   0   1   7      244.87      260.45      8.36 o 
   1   1   7      444.83      437.74     10.39 o 
   2   1   7      242.27      257.70      8.39 o 
   3   1   7      173.97      170.64      6.85 o 
   4   1   7      177.02      189.30      7.49 o 
   5   1   7        0.96       -2.15      3.62 o 
   6   1   7       81.37       72.20      8.19 o 
   7   1   7      171.52      192.20     18.51 o 
   8   1   7      404.66      474.56     45.91 o 
   9   1   7        1.42        8.03     11.47 o 
  -7   2   7       20.78       43.34     20.23 o 
  -6   2   7       31.26       40.71     11.14 o 
  -5   2   7      184.11      201.94     14.18 o 
  -4   2   7      272.09      273.54     12.09 o 
  -3   2   7       52.32       41.91      5.49 o 
  -2   2   7      468.34      434.31     12.45 o 
  -1   2   7      329.61      330.28      9.68 o 
   0   2   7      488.47      496.03     11.48 o 
   1   2   7      773.14      747.80     15.63 o 
   2   2   7        0.48        2.58      2.54 o 
   3   2   7       61.47       61.55      4.84 o 
   4   2   7      822.13      788.47     13.89 o 
   5   2   7       17.55       21.16      4.23 o 
   6   2   7       25.11       39.65      5.71 o 
   7   2   7      104.96      122.02     15.62 o 
   8   2   7      216.36      172.08     19.34 o 
   9   2   7      130.57      142.02     19.51 o 
  -7   3   7       13.03       -0.03     16.64 o 
  -6   3   7      145.91      145.59     25.62 o 
  -5   3   7       96.77       79.77     10.48 o 
  -4   3   7       36.05       28.31      7.32 o 
  -3   3   7      785.83      761.26     22.55 o 
  -2   3   7       44.87       49.30      5.21 o 
  -1   3   7      184.63      173.10      7.85 o 
   0   3   7     1506.09     1453.54     39.87 o 
   1   3   7      268.43      273.65     10.16 o 
   2   3   7      632.78      618.83     13.14 o 
   3   3   7      234.58      234.72      7.62 o 
   4   3   7      324.38      311.65      8.98 o 
   5   3   7      645.27      638.73     17.52 o 
   6   3   7      328.88      340.70     11.62 o 
   7   3   7        9.90        6.59      5.25 o 
   8   3   7      155.66      145.27     17.20 o 
   9   3   7      351.42      312.49     38.59 o 
  -7   4   7      124.51      150.96     30.51 o 
  -6   4   7      145.00      160.83     27.58 o 
  -5   4   7       19.47       12.72      9.14 o 
  -4   4   7       24.02       11.32      5.92 o 
  -3   4   7      111.38      112.14     10.26 o 
  -2   4   7        8.90       11.31      4.07 o 
  -1   4   7      254.65      231.61      9.00 o 
   0   4   7     1589.99     1544.07     22.07 o 
   1   4   7     1369.22     1359.78     22.60 o 
   2   4   7      947.77      904.45     13.95 o 
   3   4   7        0.14       -0.37      2.57 o 
   4   4   7       36.79       27.23      6.15 o 
   5   4   7      933.99      911.96     16.14 o 
   6   4   7        5.37        7.62      4.00 o 
   7   4   7        0.20       -1.29      4.47 o 
   8   4   7       92.85       92.82     11.09 o 
   9   4   7       93.71       86.37     15.72 o 
  -6   5   7        0.96        0.45     15.26 o 
  -5   5   7      365.11      381.92     23.42 o 
  -4   5   7        0.22        1.63      5.73 o 
  -3   5   7       24.36       22.46      5.64 o 
  -2   5   7      627.64      622.65     14.71 o 
  -1   5   7      244.99      255.95      9.56 o 
   0   5   7      286.80      272.39      9.43 o 
   1   5   7     1085.21     1080.75     18.26 o 
   2   5   7      644.47      627.95     11.70 o 
   3   5   7      597.01      588.80     11.75 o 
   4   5   7        0.72       -1.26      2.82 o 
   5   5   7        4.49        8.10      3.52 o 
   6   5   7      225.24      228.08      9.48 o 
   7   5   7      177.75      191.15     10.65 o 
   8   5   7       18.94       14.10      5.89 o 
   9   5   7       26.57       20.48     20.04 o 
  -6   6   7      175.24      128.25     28.21 o 
  -5   6   7      153.30      119.37     24.52 o 
  -4   6   7       15.72       14.02      8.68 o 
  -3   6   7        2.74        2.40      4.75 o 
  -2   6   7      869.40      840.31     20.59 o 
  -1   6   7       26.04       26.43      4.83 o 
   0   6   7      312.00      313.29     10.38 o 
   1   6   7      694.68      665.22     13.23 o 
   2   6   7      209.87      214.23      9.02 o 
   3   6   7     1038.27     1041.45     18.30 o 
   4   6   7       73.37       70.27      5.62 o 
   5   6   7       62.11       54.91      5.57 o 
   6   6   7      569.88      590.24     13.94 o 
   7   6   7       37.48       44.50      6.53 o 
   8   6   7       60.19       59.62      8.10 o 
   9   6   7       37.72       65.04     10.63 o 
  -5   7   7        0.86       -5.07     13.30 o 
  -4   7   7      244.76      285.12     33.63 o 
  -3   7   7       16.41       14.43      6.77 o 
  -2   7   7       11.16       10.65      5.04 o 
  -1   7   7      290.48      294.53     15.53 o 
   0   7   7      122.24      122.15      7.25 o 
   1   7   7       94.88       90.97      6.24 o 
   2   7   7      127.77      135.73      8.67 o 
   3   7   7      322.41      326.49      9.89 o 
   4   7   7      125.58      126.53      7.26 o 
   5   7   7        0.17       -3.28      3.28 o 
   6   7   7       27.19       26.28      5.54 o 
   7   7   7      249.33      240.75     11.70 o 
   8   7   7      149.68      163.86     16.77 o 
   9   7   7        0.08        1.61      6.63 o 
  -4   8   7      105.76      101.83     25.14 o 
  -3   8   7      180.96      178.64     27.20 o 
  -2   8   7      126.19      120.18     11.84 o 
  -1   8   7      240.42      250.30     11.43 o 
   0   8   7        3.82        4.89      3.55 o 
   1   8   7      609.70      610.63     13.65 o 
   2   8   7      112.84      112.47      7.18 o 
   3   8   7       33.25       28.38      4.41 o 
   4   8   7      964.95     1019.35     17.77 o 
   5   8   7        0.48        0.05      3.50 o 
   6   8   7        3.51        7.48      4.51 o 
   7   8   7      313.74      353.73     14.81 o 
   8   8   7       48.58       45.03      9.37 o 
   9   8   7       19.19        4.78     13.77 o 
  -4   9   7       14.27        2.71     18.07 o 
  -3   9   7      199.38      167.07     29.74 o 
  -2   9   7       31.30       28.82     10.82 o 
  -1   9   7       15.38       22.47      5.46 o 
   0   9   7      158.24      181.01     10.12 o 
   1   9   7      111.69      106.92      7.30 o 
   2   9   7       83.08      101.34      7.19 o 
   3   9   7       22.69       23.38      4.54 o 
   4   9   7      534.59      553.37     13.65 o 
   5   9   7       96.64       93.35      7.33 o 
   6   9   7        2.88       -1.51      4.20 o 
   7   9   7       10.83        6.06      6.65 o 
   8   9   7       16.39       12.53      7.89 o 
   9   9   7       61.43       50.78     12.17 o 
  -3  10   7       88.91       78.12     24.34 o 
  -2  10   7       85.80       68.15     17.74 o 
  -1  10   7       35.49       20.83     10.08 o 
   0  10   7      178.50      170.45     13.65 o 
   1  10   7      133.67      124.58      9.01 o 
   2  10   7      271.04      303.21     11.19 o 
   3  10   7       75.08       73.40      6.56 o 
   4  10   7       40.11       33.91      5.59 o 
   5  10   7      386.58      402.52     14.08 o 
   6  10   7        0.39       -2.15      6.38 o 
   7  10   7       34.04       38.35      8.96 o 
   8  10   7       61.49       72.78     11.36 o 
  -1  11   7        6.84        4.56      9.52 o 
   0  11   7        9.46       13.16      9.96 o 
   1  11   7      111.08      144.47     30.58 o 
   2  11   7       98.91      105.34      9.76 o 
   3  11   7       20.27       26.48      5.45 o 
   4  11   7        2.37        3.93      4.76 o 
   5  11   7      150.68      162.83     13.59 o 
   6  11   7        6.27       10.77      8.77 o 
   7  11   7        0.44       -7.49      7.49 o 
   3  12   7       78.41      102.16     20.98 o 
   4  12   7        1.08       -1.26      8.43 o 
   5  12   7        1.42        2.26      8.74 o 
   6  12   7       35.79       31.48     16.78 o 
  -3  -6   8       28.56       17.94     14.96 o 
  -2  -6   8       16.57       26.93     16.34 o 
  -1  -6   8      101.08      103.51     23.19 o 
   0  -6   8      162.69      182.18     22.49 o 
   1  -6   8       21.92       45.82     12.33 o 
   2  -6   8       17.09       24.44     14.13 o 
  -5  -5   8       30.74       48.16     19.27 o 
  -4  -5   8      201.42      177.89     28.78 o 
  -3  -5   8       50.97       65.80     19.67 o 
  -2  -5   8        0.02       -8.81     10.41 o 
  -1  -5   8       90.23      100.78     21.73 o 
   0  -5   8      218.85      201.35     18.48 o 
   1  -5   8       22.88       23.01     13.10 o 
   2  -5   8       12.25       25.37      9.97 o 
   3  -5   8       68.34       69.81     20.15 o 
  -5  -4   8        1.54       14.03     14.28 o 
  -4  -4   8      252.20      292.97     22.09 o 
  -3  -4   8      209.50      244.06     29.94 o 
  -2  -4   8      182.04      217.21     28.26 o 
  -1  -4   8       16.59       21.33     13.50 o 
   0  -4   8       70.96       45.34     15.83 o 
   1  -4   8       85.81      110.59     14.22 o 
   2  -4   8        0.34        4.85      7.36 o 
   3  -4   8        1.14        3.96     11.39 o 
   4  -4   8       76.44       94.43     21.56 o 
   5  -4   8      264.87      309.18     35.21 o 
  -6  -3   8      115.03      133.32     25.87 o 
  -5  -3   8       34.29       15.78     14.38 o 
  -4  -3   8       16.17       16.02      8.90 o 
  -3  -3   8      202.76      205.64     29.45 o 
  -2  -3   8       30.00       23.87      9.15 o 
  -1  -3   8        8.89       -3.36     10.16 o 
   0  -3   8       53.62       52.72     15.33 o 
   1  -3   8      496.02      507.27     25.77 o 
   2  -3   8      131.54      138.51     14.43 o 
   3  -3   8       16.82       19.42      8.82 o 
   4  -3   8      139.37      175.18     25.34 o 
   5  -3   8       57.04       83.71     21.68 o 
   6  -3   8      306.65      306.55     36.36 o 
  -6  -2   8      145.72      169.21     26.12 o 
  -5  -2   8        3.55       -3.96     11.82 o 
  -4  -2   8       94.12       99.16     14.69 o 
  -3  -2   8      120.22      129.51     34.34 o 
  -2  -2   8      133.64      133.63     20.10 o 
  -1  -2   8      210.26      229.36     16.18 o 
   0  -2   8        0.05       -5.32      5.32 o 
   1  -2   8        0.87        5.02      9.06 o 
   2  -2   8      112.25      134.58     10.95 o 
   3  -2   8       55.62       58.32      8.90 o 
   4  -2   8        7.86        3.86      6.58 o 
   5  -2   8      114.64      146.22     25.02 o 
   6  -2   8      286.59      289.53     34.28 o 
  -6  -1   8       33.60       31.37     15.76 o 
  -5  -1   8      373.54      322.53     30.44 o 
  -4  -1   8      199.58      235.65     18.85 o 
  -3  -1   8       12.53        2.16      7.53 o 
  -2  -1   8      293.24      298.52     18.36 o 
  -1  -1   8      405.91      428.92     19.66 o 
   0  -1   8      192.32      178.25     11.05 o 
   1  -1   8       12.26       10.73      6.43 o 
   2  -1   8      835.52      831.78     22.05 o 
   3  -1   8      267.12      300.43     14.70 o 
   4  -1   8      135.14      168.12     12.69 o 
   5  -1   8       46.08       62.32     13.04 o 
   6  -1   8       34.61       19.77     14.48 o 
   7  -1   8      354.31      382.03     38.67 o 
  -6   0   8        2.84       24.99     15.98 o 
  -5   0   8      138.28      165.09     14.35 o 
  -4   0   8        7.37       12.34      6.55 o 
  -3   0   8      224.46      251.79     11.80 o 
  -2   0   8     1073.88     1143.07     19.64 o 
  -1   0   8      798.20      828.28     15.83 o 
   0   0   8      746.78      734.68     15.34 o 
   1   0   8        0.24        0.54      3.62 o 
   2   0   8       25.40       30.99      5.70 o 
   3   0   8      367.77      374.58     12.77 o 
   4   0   8       90.97       99.17     12.34 o 
   5   0   8        1.90        8.71      5.47 o 
   6   0   8       69.85       73.38     21.20 o 
   7   0   8      282.75      272.76     26.21 o 
   8   0   8       53.97       38.75     12.89 o 
  -7   1   8      125.96      210.21     32.12 o 
  -6   1   8        2.68        6.27     14.73 o 
  -5   1   8       50.32       42.28      8.98 o 
  -4   1   8      299.12      299.82     23.15 o 
  -3   1   8      135.52      121.21      8.06 o 
  -2   1   8       22.64       26.89      4.65 o 
  -1   1   8      213.72      201.77      8.70 o 
   0   1   8      768.46      780.22     15.17 o 
   1   1   8      184.96      197.65      9.43 o 
   2   1   8      153.79      160.23      8.71 o 
   3   1   8      233.22      258.12      8.53 o 
   4   1   8      126.71      136.71      7.15 o 
   5   1   8      160.63      159.31     11.40 o 
   6   1   8      105.42      108.02      9.95 o 
   7   1   8       44.36       54.24     16.27 o 
   8   1   8      404.54      433.31     27.54 o 
  -7   2   8      163.02      257.11     34.28 o 
  -6   2   8        2.28        1.33     15.08 o 
  -5   2   8       10.39        9.12      7.23 o 
  -4   2   8      569.15      549.64     24.33 o 
  -3   2   8       37.66       22.93      9.08 o 
  -2   2   8      470.61      463.54     12.64 o 
  -1   2   8      424.52      424.44     11.79 o 
   0   2   8      197.45      191.61      8.35 o 
   1   2   8      917.48      855.63     17.94 o 
   2   2   8        1.02       -0.28      4.18 o 
   3   2   8        4.34        3.13      3.03 o 
   4   2   8      213.54      205.99      8.33 o 
   5   2   8      146.64      172.22      8.16 o 
   6   2   8        9.44        9.58      5.52 o 
   7   2   8        9.05        6.08      8.46 o 
   8   2   8      256.09      303.48     23.59 o 
  -6   3   8      161.56      175.08     28.53 o 
  -5   3   8        0.90        4.87      8.73 o 
  -4   3   8       35.89       17.72      7.09 o 
  -3   3   8      166.25      170.53     11.64 o 
  -2   3   8      442.14      451.11     13.93 o 
  -1   3   8        0.70       -0.04      3.15 o 
   0   3   8       30.60       28.14      4.66 o 
   1   3   8     1295.68     1269.67     29.31 o 
   2   3   8      258.68      268.17      9.60 o 
   3   3   8      223.02      216.00      8.10 o 
   4   3   8      464.02      447.04     12.71 o 
   5   3   8      383.89      432.17     11.45 o 
   6   3   8      369.01      380.82     11.54 o 
   7   3   8        5.20        3.27      6.09 o 
   8   3   8        0.35       11.19      9.47 o 
   9   3   8      222.63      235.79     22.79 o 
  -6   4   8      209.13      178.72     29.28 o 
  -5   4   8       25.24       45.55     17.74 o 
  -4   4   8       45.47       46.24      9.32 o 
  -3   4   8      216.24      233.32     13.22 o 
  -2   4   8        1.72        3.34      3.83 o 
  -1   4   8      648.96      618.79     14.50 o 
   0   4   8       38.67       44.78      5.46 o 
   1   4   8     1026.18      998.33     18.06 o 
   2   4   8     1468.88     1369.72     21.55 o 
   3   4   8        1.06        3.33      3.23 o 
   4   4   8       29.14       33.66      4.84 o 
   5   4   8      411.88      405.74     11.32 o 
   6   4   8      354.70      387.96     11.62 o 
   7   4   8        9.08        5.11      5.16 o 
   8   4   8       15.42       14.75      7.66 o 
   9   4   8      158.45      171.89     20.60 o 
  -6   5   8       10.25       27.55     18.32 o 
  -5   5   8      259.46      249.56     31.52 o 
  -4   5   8       95.06      136.57     16.55 o 
  -3   5   8       10.65        3.98      4.66 o 
  -2   5   8      176.18      188.56      9.49 o 
  -1   5   8      430.18      413.68     13.64 o 
   0   5   8       36.10       30.48      5.02 o 
   1   5   8        0.48       -2.88      2.88 o 
   2   5   8     1775.79     1656.94     32.16 o 
   3   5   8        8.28       10.94      3.83 o 
   4   5   8       78.49       70.22      5.85 o 
   5   5   8      119.86      125.66      7.51 o 
   6   5   8       18.34       18.76      4.73 o 
   7   5   8      170.00      173.74     11.54 o 
   8   5   8        1.62        1.84      5.54 o 
   9   5   8        0.31        2.72      9.53 o 
  -5   6   8      293.49      338.79     35.98 o 
  -4   6   8       76.73       67.66     13.86 o 
  -3   6   8       56.35       69.09     10.14 o 
  -2   6   8      417.90      452.85     15.90 o 
  -1   6   8      216.57      203.09      9.88 o 
   0   6   8      974.82      971.62     18.73 o 
   1   6   8       51.09       44.75      5.10 o 
   2   6   8      918.14      880.51     17.71 o 
   3   6   8      436.72      407.89     12.16 o 
   4   6   8       26.78       33.11      4.55 o 
   5   6   8        4.16        5.07      3.59 o 
   6   6   8       18.40       23.61      4.95 o 
   7   6   8      205.86      207.21     11.27 o 
   8   6   8       24.40       14.07      7.59 o 
   9   6   8        5.31       -0.46      7.04 o 
  -5   7   8       36.33       46.98     21.30 o 
  -4   7   8      112.21      105.29     20.59 o 
  -3   7   8       16.93       20.85      8.62 o 
  -2   7   8       10.84        5.64      5.26 o 
  -1   7   8      501.14      519.15     18.05 o 
   0   7   8      309.98      299.73     11.46 o 
   1   7   8        9.32        6.25      3.56 o 
   2   7   8        3.04        2.12      3.36 o 
   3   7   8      827.26      827.44     17.74 o 
   4   7   8       79.17       83.95      6.33 o 
   5   7   8       62.23       63.67      6.10 o 
   6   7   8       55.36       61.07      9.12 o 
   7   7   8       26.69       35.74      6.52 o 
   8   7   8      289.36      304.68     17.87 o 
   9   7   8       11.61       16.87      8.04 o 
  -4   8   8      168.06      243.64     34.00 o 
  -3   8   8       32.12       32.28     11.76 o 
  -2   8   8      115.81      122.82     12.62 o 
  -1   8   8       77.75       72.26      8.58 o 
   0   8   8       82.89       83.01      6.70 o 
   1   8   8      271.35      286.24     10.57 o 
   2   8   8        1.38       -2.97      3.33 o 
   3   8   8       63.77       60.66      7.37 o 
   4   8   8       21.06       14.98      4.74 o 
   5   8   8       59.54       50.07      5.73 o 
   6   8   8        2.83        7.19      4.38 o 
   7   8   8        5.93        8.26      6.28 o 
   8   8   8      256.47      262.32     28.77 o 
   9   8   8       42.81       36.61      9.49 o 
  -3   9   8       61.60       78.97     22.66 o 
  -2   9   8      121.48      130.60     28.11 o 
  -1   9   8       11.27        5.08      5.64 o 
   0   9   8      194.14      193.47     10.88 o 
   1   9   8      173.64      187.26      9.36 o 
   2   9   8       17.01       11.83      4.24 o 
   3   9   8        2.58        4.71      3.76 o 
   4   9   8      142.38      140.21     10.51 o 
   5   9   8        1.36        4.11      4.29 o 
   6   9   8      121.08      130.66     10.73 o 
   7   9   8        6.03        3.08      6.80 o 
   8   9   8        3.84        1.52      7.06 o 
  -2  10   8       18.43        7.76     10.82 o 
  -1  10   8      135.28      165.84     18.51 o 
   0  10   8       83.22       96.29      9.95 o 
   1  10   8      123.50      103.07      9.81 o 
   2  10   8      182.46      193.73     11.93 o 
   3  10   8        8.33       12.28      4.64 o 
   4  10   8       18.08       13.81      5.17 o 
   5  10   8        5.08        6.45      5.66 o 
   6  10   8      129.14      115.96     12.23 o 
   7  10   8       16.13       19.34      9.01 o 
   8  10   8        2.65       -2.60      7.03 o 
  -1  11   8       71.96       83.81     15.51 o 
   0  11   8        1.42       -2.62      9.00 o 
   1  11   8      136.08      151.16     14.39 o 
   2  11   8       88.21       81.41      8.66 o 
   3  11   8        1.47        0.78      4.50 o 
   4  11   8        3.05        9.91      8.11 o 
   5  11   8       12.67       13.62     13.14 o 
   6  11   8       39.24       41.04      9.27 o 
   7  11   8       55.41       59.33     10.71 o 
   3  12   8       55.17       73.45     19.25 o 
   4  12   8        3.02       -4.22     11.62 o 
   5  12   8       27.39       22.99     14.86 o 
   6  12   8       10.35       14.16     10.27 o 
  -3  -5   9      211.72      257.59     34.40 o 
  -2  -5   9       12.79        6.65     13.95 o 
  -1  -5   9        1.05        2.61     13.85 o 
   0  -5   9      202.29      176.31     27.03 o 
   1  -5   9       47.29       44.34     17.57 o 
   2  -5   9       19.03       16.31     15.51 o 
  -4  -4   9       81.97      105.19     24.82 o 
  -3  -4   9      104.16       64.74     21.30 o 
  -2  -4   9      105.09      101.86     24.17 o 
  -1  -4   9       45.23       24.12     15.16 o 
   0  -4   9       57.69       51.59     18.02 o 
   1  -4   9      108.87      141.88     24.01 o 
   2  -4   9       66.35       88.41     19.57 o 
   3  -4   9        1.50        7.70     14.28 o 
  -5  -3   9       71.85      107.70     24.01 o 
  -4  -3   9       81.86      111.24     23.56 o 
  -3  -3   9       26.24       30.11     11.20 o 
  -2  -3   9      569.52      596.55     40.75 o 
  -1  -3   9        2.89       -8.33     10.16 o 
   0  -3   9       24.88       20.43     13.75 o 
   1  -3   9      131.49      124.36     22.13 o 
   2  -3   9       82.27       99.02     20.05 o 
   3  -3   9       73.16      125.28     15.22 o 
   4  -3   9       32.73       29.08     16.34 o 
   5  -3   9       72.10       90.74     23.36 o 
  -5  -2   9       68.68       57.24     20.13 o 
  -4  -2   9       12.41       19.30     14.91 o 
  -3  -2   9        5.95        5.27      8.24 o 
  -2  -2   9      109.78      106.93     14.27 o 
  -1  -2   9      108.85       93.78     13.13 o 
   0  -2   9       61.15       71.49     17.59 o 
   1  -2   9      205.20      195.28     23.91 o 
   2  -2   9       66.29       45.72     14.70 o 
   3  -2   9       92.86       98.70     13.37 o 
   4  -2   9        6.10        1.95      9.46 o 
   5  -2   9        4.08        6.50     13.70 o 
   6  -2   9      345.92      404.91     40.07 o 
  -6  -1   9       11.87      -11.62     13.10 o 
  -5  -1   9        4.62        1.88     12.55 o 
  -4  -1   9      300.31      400.37     34.25 o 
  -3  -1   9        6.92        6.41      7.77 o 
  -2  -1   9        2.84       -3.19      8.28 o 
  -1  -1   9     1148.13     1162.20     34.39 o 
   0  -1   9       28.01       10.04      6.97 o 
   1  -1   9      223.76      240.27     24.57 o 
   2  -1   9      333.83      326.44     19.97 o 
   3  -1   9      292.89      294.84     38.19 o 
   4  -1   9      165.54      154.02     16.83 o 
   5  -1   9        0.08        3.44     13.10 o 
   6  -1   9       30.18       34.55     18.14 o 
  -5   0   9       89.84       67.00     17.87 o 
  -4   0   9      100.83       92.05     14.09 o 
  -3   0   9       42.73       43.83     11.11 o 
  -2   0   9        0.89        8.23      7.22 o 
  -1   0   9     1191.89     1207.23     74.19 o 
   0   0   9      497.43      467.43     16.92 o 
   1   0   9      130.33      130.52     13.77 o 
   2   0   9      259.71      265.88     11.51 o 
   3   0   9       52.69       47.53      8.02 o 
   4   0   9      414.82      476.61     20.04 o 
   5   0   9        5.85        7.61      7.01 o 
   6   0   9        0.26        3.28      8.44 o 
   7   0   9      303.51      290.56     29.72 o 
  -6   1   9       31.30        5.82     16.44 o 
  -5   1   9        1.34       -3.61      8.49 o 
  -4   1   9       46.35       49.88      9.60 o 
  -3   1   9      342.98      380.28     14.75 o 
  -2   1   9        3.37        4.41      3.93 o 
  -1   1   9      129.18      124.98      7.94 o 
   0   1   9     1524.06     1513.64     23.30 o 
   1   1   9        4.81        6.55      4.33 o 
   2   1   9       77.63       76.03      7.54 o 
   3   1   9      204.32      240.52      9.98 o 
   4   1   9       61.54       60.01      7.62 o 
   5   1   9      121.12      134.52     10.61 o 
   6   1   9        0.60        2.19      6.39 o 
   7   1   9       37.62       33.02     11.01 o 
  -6   2   9       55.54       53.15     21.48 o 
  -5   2   9       12.50       41.03     17.97 o 
  -4   2   9      139.61      143.45     11.01 o 
  -3   2   9      440.27      436.91     19.90 o 
  -2   2   9      254.74      276.12     13.87 o 
  -1   2   9       24.82       23.43      4.97 o 
   0   2   9     1588.76     1591.71     24.12 o 
   1   2   9       35.90       28.75      5.15 o 
   2   2   9      154.36      125.06      8.77 o 
   3   2   9      136.32      129.32      7.95 o 
   4   2   9        3.21        5.57      3.55 o 
   5   2   9      478.53      495.53     16.46 o 
   6   2   9       23.10       15.51      6.99 o 
   7   2   9        5.69        9.33      9.11 o 
   8   2   9      141.00      108.68     17.15 o 
  -6   3   9       55.88       65.19     21.38 o 
  -5   3   9       29.07       29.94     17.21 o 
  -4   3   9       47.39       48.73     11.11 o 
  -3   3   9      188.68      186.95     10.28 o 
  -2   3   9      444.11      452.94     13.32 o 
  -1   3   9       20.68       14.89      4.21 o 
   0   3   9       34.22       27.25      5.35 o 
   1   3   9      541.72      516.99     15.05 o 
   2   3   9       29.89       20.08      4.52 o 
   3   3   9      212.46      205.09      9.61 o 
   4   3   9        0.29        5.13      3.91 o 
   5   3   9      178.70      205.05     10.10 o 
   6   3   9      364.93      400.59     14.94 o 
   7   3   9       14.51       13.96      8.79 o 
   8   3   9       15.05       15.64     10.50 o 
  -5   4   9       56.79       14.50     16.03 o 
  -4   4   9       89.34       89.56     21.13 o 
  -3   4   9      156.03      170.99     13.62 o 
  -2   4   9      341.00      350.52     12.33 o 
  -1   4   9      192.13      174.22     12.24 o 
   0   4   9       36.31       33.72      5.16 o 
   1   4   9      712.29      667.89     15.59 o 
   2   4   9        6.03        9.25      3.98 o 
   3   4   9      377.93      358.37     11.63 o 
   4   4   9      180.77      191.48      9.70 o 
   5   4   9        3.41        4.90      4.01 o 
   6   4   9      983.71      996.22     23.01 o 
   7   4   9      131.31      134.56     12.94 o 
   8   4   9       28.17       24.02      8.32 o 
  -5   5   9       46.68       29.71     17.74 o 
  -4   5   9      181.86      212.70     29.21 o 
  -3   5   9       15.90       15.52      7.19 o 
  -2   5   9      147.63      136.97      9.24 o 
  -1   5   9      316.30      306.37     11.85 o 
   0   5   9        2.16        6.91      4.06 o 
   1   5   9      160.16      156.29      8.94 o 
   2   5   9      228.17      212.02     10.63 o 
   3   5   9        9.14        8.30      3.90 o 
   4   5   9      208.16      200.32     10.04 o 
   5   5   9        0.05        3.67      3.79 o 
   6   5   9      230.18      217.37     10.83 o 
   7   5   9      105.89       90.15      9.47 o 
   8   5   9        0.28       -1.54      5.80 o 
   9   5   9       11.57       22.78     11.56 o 
  -5   6   9       25.24       10.44     16.94 o 
  -4   6   9      138.55      118.59     24.94 o 
  -3   6   9       97.68       96.89     11.97 o 
  -2   6   9      165.54      182.53     14.22 o 
  -1   6   9      333.08      332.67     12.50 o 
   0   6   9      298.58      300.90     13.54 o 
   1   6   9      130.48      136.06      7.92 o 
   2   6   9       31.68       24.51      5.09 o 
   3   6   9        1.12        0.62      3.84 o 
   4   6   9      429.90      399.25     21.43 o 
   5   6   9       17.01       17.00      5.91 o 
   6   6   9       83.15       77.07      7.65 o 
   7   6   9      520.78      566.57     18.53 o 
   8   6   9       20.12        8.74      6.89 o 
   9   6   9       26.58       22.22      8.95 o 
  -4   7   9       25.77       24.87     19.37 o 
  -3   7   9      194.56      216.12     20.92 o 
  -2   7   9       20.94       15.39      7.16 o 
  -1   7   9      454.53      452.59     18.50 o 
   0   7   9      274.12      308.10     12.33 o 
   1   7   9        1.07        0.22      3.56 o 
   2   7   9        0.87       -2.21      3.29 o 
   3   7   9        0.67        3.07      4.01 o 
   4   7   9      149.72      141.21      9.20 o 
   5   7   9      173.95      150.14      9.75 o 
   6   7   9       10.40        9.63      4.77 o 
   7   7   9      128.14      104.53     11.81 o 
   8   7   9       75.02       81.93     11.29 o 
  -3   8   9       60.93       55.37     23.94 o 
  -2   8   9        3.67        6.64      7.07 o 
  -1   8   9       76.56       69.75     10.30 o 
   0   8   9      137.92      147.93     10.27 o 
   1   8   9       54.53       57.92      6.24 o 
   2   8   9       94.86      105.38      7.73 o 
   3   8   9       41.87       43.10      6.24 o 
   4   8   9        2.00        7.23      4.33 o 
   5   8   9      216.44      216.52     12.00 o 
   6   8   9        3.08       -0.33      5.47 o 
   7   8   9        6.01       10.56      7.05 o 
   8   8   9      245.67      215.33     16.28 o 
  -3   9   9       16.82       14.78     18.82 o 
  -2   9   9      220.12      205.06     20.78 o 
  -1   9   9        1.42       -3.29      5.74 o 
   0   9   9       14.20        6.18      5.63 o 
   1   9   9       94.60      120.55     11.65 o 
   2   9   9       28.56       21.26      5.06 o 
   3   9   9      110.24      108.38      8.05 o 
   4   9   9        0.25       -4.09      4.35 o 
   5   9   9      224.57      208.88     14.91 o 
   6   9   9       60.36       84.05     13.58 o 
   7   9   9        8.63       12.72      7.00 o 
   8   9   9       70.36       69.43     11.33 o 
  -2  10   9       35.06        7.32     10.56 o 
  -1  10   9       23.76        1.60     10.85 o 
   0  10   9        0.13        6.25      7.59 o 
   1  10   9       31.21       31.15      7.37 o 
   2  10   9       30.71       27.53      8.19 o 
   3  10   9      119.81      111.78     10.30 o 
   4  10   9       20.87       22.65      9.95 o 
   5  10   9       62.02       54.29     11.57 o 
   6  10   9      180.36      219.27     53.19 o 
   7  10   9        3.36       12.94      7.31 o 
   0  11   9        2.35        3.40      9.60 o 
   1  11   9        8.69        2.24     13.50 o 
   2  11   9      155.19      160.25     14.18 o 
   3  11   9       41.70       40.50      8.97 o 
   4  11   9       62.58       65.49     10.52 o 
   5  11   9       14.11        9.99      8.89 o 
   6  11   9       92.26       80.45     14.64 o 
   2  12   9       15.00       17.40     10.64 o 
   3  12   9       22.84       13.82      8.47 o 
   4  12   9       43.33       36.41      9.63 o 
   5  12   9        0.17       -5.57      7.25 o 
  -2  -4  10       35.75       70.51     20.33 o 
  -1  -4  10       58.05       77.46     21.08 o 
   0  -4  10      102.83      128.73     24.19 o 
   1  -4  10       19.60        5.90     14.91 o 
  -3  -3  10       91.97      107.85     23.66 o 
  -2  -3  10      430.47      432.59     38.90 o 
  -1  -3  10       41.03       54.98     18.59 o 
   0  -3  10        0.05        8.43     12.72 o 
   1  -3  10       33.39       26.50     15.46 o 
   2  -3  10       41.73       47.80     17.04 o 
   3  -3  10       36.86       40.53     16.21 o 
  -4  -2  10       40.21       28.18     17.57 o 
  -3  -2  10        0.31       10.74     13.83 o 
  -2  -2  10      441.77      464.32     25.23 o 
  -1  -2  10       10.00       17.79     13.48 o 
   0  -2  10       96.24       83.31     20.43 o 
   1  -2  10      102.90      103.36     19.75 o 
   2  -2  10       21.23       -2.74     11.44 o 
   3  -2  10      353.65      382.55     31.89 o 
   4  -2  10       12.01       22.38     13.90 o 
  -5  -1  10       47.46       63.61     20.02 o 
  -4  -1  10       77.97      127.98     25.04 o 
  -3  -1  10       41.02       14.28     14.30 o 
  -2  -1  10       74.84       75.96     13.25 o 
  -1  -1  10      140.39      154.62     15.77 o 
   0  -1  10       13.25        9.28     11.39 o 
   1  -1  10        5.01       -9.94      9.94 o 
   2  -1  10       28.41       31.69     14.20 o 
   3  -1  10       88.79      100.12     19.30 o 
   4  -1  10      117.55      130.56     21.71 o 
   5  -1  10       22.06       57.21     19.62 o 
  -5   0  10       19.15       12.52     14.65 o 
  -4   0  10      457.91      509.91     37.01 o 
  -3   0  10       90.18       82.46     20.00 o 
  -2   0  10        0.08        1.52      7.55 o 
  -1   0  10      343.82      375.39     21.69 o 
   0   0  10        2.39       -5.50      5.83 o 
   1   0  10      342.90      347.57     48.83 o 
   2   0  10       60.40       60.21     11.50 o 
   3   0  10       33.66       29.08     15.53 o 
   4   0  10      690.57      680.07     38.12 o 
   5   0  10       69.04       50.94     15.41 o 
   6   0  10        7.03       16.49     16.46 o 
  -5   1  10        9.39       15.61     13.70 o 
  -4   1  10       37.44       21.66     14.13 o 
  -3   1  10      112.39       91.57     19.32 o 
  -2   1  10        5.98        2.13      5.62 o 
  -1   1  10      240.74      239.41     13.53 o 
   0   1  10      157.10      150.27      8.80 o 
   1   1  10      174.25      181.91     10.36 o 
   2   1  10       12.27       -2.05      4.31 o 
   3   1  10       26.52       30.39      7.46 o 
   4   1  10      424.58      436.27     38.89 o 
   5   1  10       89.73       93.68     27.23 o 
   6   1  10       14.67       15.17      7.45 o 
   7   1  10       20.39       18.02     11.38 o 
  -5   2  10       16.00        8.78     16.59 o 
  -4   2  10       46.66       35.27     10.94 o 
  -3   2  10      498.63      522.32     17.32 o 
  -2   2  10       37.25       33.30      6.06 o 
  -1   2  10       20.89       29.97      5.60 o 
   0   2  10       48.58       48.44      6.06 o 
   1   2  10        2.16        0.09      3.92 o 
   2   2  10      303.80      294.39     12.82 o 
   3   2  10        0.07        3.94      4.08 o 
   4   2  10        2.72        0.74      5.55 o 
   5   2  10      445.64      438.63     22.05 o 
   6   2  10       39.79       23.77      8.03 o 
   7   2  10        7.46        9.39      9.60 o 
  -5   3  10      115.91       87.75     23.89 o 
  -4   3  10       66.36       92.75     22.18 o 
  -3   3  10      264.73      281.65     13.94 o 
  -2   3  10      248.85      253.43     11.65 o 
  -1   3  10       15.79       10.31      4.79 o 
   0   3  10        8.97        9.00      5.82 o 
   1   3  10        1.33       -0.59      3.73 o 
   2   3  10      169.65      167.76      9.71 o 
   3   3  10       10.56        2.42      3.96 o 
   4   3  10       57.88       51.85      6.51 o 
   5   3  10      376.94      370.21     17.00 o 
   6   3  10       54.78       54.71     24.70 o 
   7   3  10       93.98      127.10     13.32 o 
   8   3  10        2.02       -0.33      9.82 o 
  -5   4  10      153.81      141.78     28.05 o 
  -4   4  10        0.55      -11.49     11.49 o 
  -3   4  10        4.70       -1.68      6.14 o 
  -2   4  10      328.90      354.58     13.35 o 
  -1   4  10       24.47       31.02      5.66 o 
   0   4  10      138.69      137.37      9.01 o 
   1   4  10       10.21       10.03      4.31 o 
   2   4  10       41.70       36.80      5.86 o 
   3   4  10      525.40      524.85     14.73 o 
   4   4  10       21.84       10.88      4.93 o 
   5   4  10        2.68       -0.11      4.76 o 
   6   4  10      335.73      349.52     15.14 o 
   7   4  10       79.46       84.21     11.52 o 
   8   4  10       45.00       46.64     14.40 o 
  -4   5  10      100.18      108.25     25.24 o 
  -3   5  10        7.76       17.68     10.20 o 
  -2   5  10       71.75       65.18      8.16 o 
  -1   5  10       54.68       52.00      7.69 o 
   0   5  10      113.03      113.46      8.64 o 
   1   5  10      162.86      161.61      9.60 o 
   2   5  10       42.10       39.67      5.80 o 
   3   5  10      290.96      283.26     13.30 o 
   4   5  10       47.19       42.31      6.33 o 
   5   5  10       16.98       11.02      5.54 o 
   6   5  10      351.88      365.24     19.04 o 
   7   5  10       81.69       67.65      7.90 o 
   8   5  10       91.73       87.52     15.31 o 
  -4   6  10      161.81      136.03     28.43 o 
  -3   6  10       15.04       19.70     10.34 o 
  -2   6  10       64.48       68.70     12.66 o 
  -1   6  10      268.08      297.42     24.31 o 
   0   6  10        1.25       -2.64      4.19 o 
   1   6  10      216.21      225.07     10.98 o 
   2   6  10        5.48       10.28      4.28 o 
   3   6  10      137.30      142.19      9.48 o 
   4   6  10      323.99      296.54     12.68 o 
   5   6  10        9.21       20.53      5.95 o 
   6   6  10        4.87        0.45      5.13 o 
   7   6  10       19.41       27.48     10.06 o 
   8   6  10       25.49       20.51      8.31 o 
  -3   7  10      104.30       89.91     15.72 o 
  -2   7  10        0.32       -4.32      8.01 o 
  -1   7  10       93.91      100.22     10.05 o 
   0   7  10      283.33      271.65     14.73 o 
   1   7  10      395.89      405.95     12.84 o 
   2   7  10       79.45       91.25      8.75 o 
   3   7  10       19.71       14.51      4.98 o 
   4   7  10      189.36      214.58     12.65 o 
   5   7  10       86.52       82.56      8.93 o 
   6   7  10       47.79       42.93     10.81 o 
   7   7  10       58.55       73.04     18.33 o 
   8   7  10       24.21       10.03      7.74 o 
  -3   8  10       95.09       97.73     17.06 o 
  -2   8  10        1.50        8.50      9.19 o 
  -1   8  10       19.19        5.68     12.81 o 
   0   8  10      257.98      265.32     12.66 o 
   1   8  10        0.80        0.85      4.79 o 
   2   8  10      256.84      273.29     12.52 o 
   3   8  10        3.83        4.29      4.88 o 
   4   8  10       39.85       22.94      6.52 o 
   5   8  10      161.08      169.55     17.39 o 
   6   8  10        5.42       14.94      8.60 o 
   7   8  10        3.97       -4.87      9.66 o 
   8   8  10       14.52        5.56      8.12 o 
  -2   9  10       50.21       73.73     14.98 o 
  -1   9  10       36.04       25.54     11.71 o 
   0   9  10        2.22        6.33      8.08 o 
   1   9  10       45.48       42.13      8.74 o 
   2   9  10      104.33       79.42     10.53 o 
   3   9  10       29.51       23.50      7.70 o 
   4   9  10        8.99       22.47      8.93 o 
   5   9  10       71.34       64.06     12.26 o 
   6   9  10       52.84       37.13     10.99 o 
   7   9  10       40.00       44.06     11.68 o 
  -1  10  10       21.37       13.42     11.21 o 
   0  10  10       62.85       81.00     21.43 o 
   1  10  10       62.39       71.66     25.81 o 
   2  10  10        4.69        9.40      7.04 o 
   3  10  10      132.73      122.19     12.86 o 
   4  10  10        0.98        0.79      7.72 o 
   5  10  10        4.06        3.71     10.33 o 
   6  10  10      136.52      141.39     17.72 o 
   7  10  10       14.00        0.47      8.78 o 
   1  11  10        0.33        3.19      9.97 o 
   2  11  10       15.01       22.15      8.33 o 
   3  11  10      113.43      115.90     13.27 o 
   4  11  10        9.56       19.59      8.36 o 
   5  11  10        4.21       -5.56      8.81 o 
   6  11  10       56.77       63.21     13.87 o 
  -2  -2  11       43.97       32.57     17.69 o 
  -1  -2  11       67.98       82.58     21.56 o 
   0  -2  11       22.74       24.01     15.46 o 
   1  -2  11       32.69        4.79     11.82 o 
   2  -2  11       24.20       10.87     13.95 o 
   3  -2  11      110.22      113.90     23.04 o 
  -3  -1  11       11.45       13.00     15.88 o 
  -2  -1  11        4.31      -10.89     10.89 o 
  -1  -1  11        1.70       -2.11     11.92 o 
   0  -1  11       64.97       29.08     15.58 o 
   1  -1  11        0.35        8.71     13.05 o 
   2  -1  11        2.50        5.57     12.50 o 
   3  -1  11      184.24      171.72     24.89 o 
   4  -1  11       36.76       37.34     16.09 o 
  -4   0  11       95.82       79.80     21.56 o 
  -3   0  11       14.13        6.35     13.12 o 
  -2   0  11       68.88       98.77     21.13 o 
  -1   0  11        0.46       -6.64      6.64 o 
   0   0  11       72.93       61.28     12.32 o 
   1   0  11      155.44      136.26     23.26 o 
   2   0  11      211.67      177.76     25.02 o 
   3   0  11       41.66       35.83     15.56 o 
   4   0  11      138.43      137.84     22.84 o 
   5   0  11      143.06      182.31     25.90 o 
  -4   1  11      107.54      134.75     24.37 o 
  -3   1  11       40.16       38.92     15.46 o 
  -2   1  11       81.79       71.47     19.32 o 
  -1   1  11       26.44       20.93      9.75 o 
   0   1  11       59.87       57.55     11.52 o 
   1   1  11      289.21      296.64     16.28 o 
   2   1  11       21.88       16.86      8.35 o 
   3   1  11        0.02       -4.79      9.86 o 
   4   1  11      179.08      141.43     22.86 o 
   5   1  11      105.58      102.88     20.90 o 
   6   1  11      109.86      150.94     24.39 o 
  -4   2  11       34.12        4.44     13.58 o 
  -3   2  11      169.94      185.63     23.70 o 
  -2   2  11       16.86       23.17      7.80 o 
  -1   2  11       89.28       94.97     11.33 o 
   0   2  11       16.20       19.25      5.38 o 
   1   2  11       98.39      100.69      8.64 o 
   2   2  11      146.13      141.17      9.59 o 
   3   2  11       67.08       77.58      9.86 o 
   4   2  11       25.98       25.57      8.73 o 
   5   2  11       37.00       31.99      9.89 o 
   6   2  11      113.06       98.81     14.91 o 
  -4   3  11        8.80        9.31     16.14 o 
  -3   3  11      148.00      151.07     15.75 o 
  -2   3  11       88.46       96.51     11.49 o 
  -1   3  11      356.92      367.69     23.45 o 
   0   3  11       53.78       51.28      7.96 o 
   1   3  11        8.95       13.67      5.01 o 
   2   3  11      222.33      230.61     11.37 o 
   3   3  11       66.17       58.38      7.67 o 
   4   3  11       13.59        7.53      5.37 o 
   5   3  11       42.82       45.29     11.40 o 
   6   3  11       58.10       72.97     13.27 o 
   7   3  11       67.87       55.57     12.84 o 
  -4   4  11        0.56      -13.45     13.45 o 
  -3   4  11       10.73        1.69     10.67 o 
  -2   4  11      279.61      262.62     16.28 o 
  -1   4  11       35.60       37.70     11.00 o 
   0   4  11      154.98      147.56     10.98 o 
   1   4  11        4.00        2.85      4.50 o 
   2   4  11       23.97       22.12      5.66 o 
   3   4  11      102.91       97.62      9.62 o 
   4   4  11      118.78      111.08     11.26 o 
   5   4  11        1.67       -4.14      5.14 o 
   6   4  11       31.76       33.96     10.63 o 
   7   4  11      148.48      123.57     22.57 o 
  -3   5  11       58.50       75.10     14.42 o 
  -2   5  11       84.05       53.92     10.57 o 
  -1   5  11        5.60       11.28      6.55 o 
   0   5  11      236.68      220.34     12.80 o 
   1   5  11        8.91       -3.01      4.87 o 
   2   5  11        7.83        5.22      4.63 o 
   3   5  11      389.51      395.44     15.68 o 
   4   5  11      111.79      104.34      9.86 o 
   5   5  11       27.75       35.13      7.45 o 
   6   5  11       17.50       11.99      6.36 o 
   7   5  11       87.79       63.26     12.91 o 
  -3   6  11        7.51       19.24     16.00 o 
  -2   6  11      109.55      106.71     15.84 o 
  -1   6  11      126.77      146.48     13.42 o 
   0   6  11       24.79       31.21      7.87 o 
   1   6  11       92.68       92.94      9.90 o 
   2   6  11        2.21        2.58      4.53 o 
   3   6  11       46.33       39.85      7.07 o 
   4   6  11      139.31      146.10     13.12 o 
   5   6  11      118.48      149.41     13.43 o 
   6   6  11        1.41       -4.84      7.52 o 
   7   6  11        7.72        3.03      8.51 o 
  -3   7  11       61.21       46.72     23.25 o 
  -2   7  11       86.00       56.83     13.27 o 
  -1   7  11       22.50       21.10     11.44 o 
   0   7  11        1.11       -5.82      5.85 o 
   1   7  11      280.00      276.85     16.55 o 
   2   7  11       40.11       41.77      7.28 o 
   3   7  11       52.82       33.40     12.70 o 
   4   7  11      291.16      329.69     49.33 o 
   5   7  11       68.09       82.79     24.47 o 
   6   7  11       90.72       79.76     13.67 o 
   7   7  11        0.48        3.17      8.40 o 
  -2   8  11       15.70       -3.85      9.35 o 
  -1   8  11       30.24       24.97     11.29 o 
   0   8  11      141.03      142.05     13.43 o 
   1   8  11       55.37       56.79     10.12 o 
   2   8  11       63.75       49.12      8.96 o 
   3   8  11       18.41       48.23      9.08 o 
   4   8  11       37.02       41.23     10.71 o 
   5   8  11      105.57      117.21     34.29 o 
   6   8  11      101.25      115.76     15.89 o 
   7   8  11        0.45        8.02      9.35 o 
  -1   9  11       59.48      101.25     31.53 o 
   0   9  11        1.52        0.97      8.20 o 
   1   9  11        3.96       17.75      7.88 o 
   2   9  11      119.42      107.72     17.47 o 
   3   9  11        8.98        8.15      6.69 o 
   4   9  11       30.61       20.75      9.99 o 
   5   9  11       77.55       78.05     13.68 o 
   6   9  11       26.05       30.53     10.99 o 
   0  10  11       85.00      127.97     18.68 o 
   1  10  11        0.03        6.93      9.73 o 
   2  10  11       17.55       19.69      9.14 o 
   3  10  11       51.30       70.30     11.15 o 
   4  10  11       42.06       37.51      9.54 o 
   5  10  11       17.64        6.10     15.23 o 
   6  10  11       37.23       31.61     11.49 o 
   3  11  11       95.15       92.21     13.06 o 
   4  11  11        6.69        5.36      8.24 o 
   0  -1  12       52.21       67.60     20.10 o 
   1  -1  12       48.97       39.85     17.54 o 
  -2   0  12       49.72       40.55     17.24 o 
  -1   0  12       37.66       38.87     17.84 o 
   0   0  12       63.12       98.07     22.48 o 
   1   0  12        5.55        7.70     13.25 o 
   2   0  12       84.93       64.24     17.72 o 
   3   0  12        0.85        3.89     12.97 o 
  -2   1  12      110.67      139.62     25.39 o 
  -1   1  12        7.87        3.39     12.77 o 
   0   1  12        0.65       -4.64      9.39 o 
   1   1  12      228.12      261.00     29.54 o 
   2   1  12      184.08      188.25     27.18 o 
   3   1  12        9.20       12.20     13.07 o 
   4   1  12       19.74        9.26     13.37 o 
  -2   2  12       62.76       92.32     21.48 o 
  -1   2  12       18.95        3.21     11.82 o 
   0   2  12       28.17       26.35     13.40 o 
   1   2  12      199.82      251.85     27.23 o 
   2   2  12       35.55       23.02     14.47 o 
   3   2  12      189.42      199.70     27.10 o 
   4   2  12        9.13       20.98     14.28 o 
   5   2  12       13.40       22.91     15.01 o 
  -3   3  12       27.79       26.61      9.16 o 
  -2   3  12       15.41        6.56      7.65 o 
  -1   3  12      139.11      137.58     13.05 o 
   0   3  12       48.86       41.27      8.85 o 
   1   3  12        4.34       -4.21      5.79 o 
   2   3  12      134.62      141.50     10.20 o 
   3   3  12      148.33      162.20     20.38 o 
   4   3  12       14.20       -1.25      9.18 o 
   5   3  12        3.29        3.76      8.30 o 
  -2   4  12       38.59       34.82      9.33 o 
  -1   4  12      135.79      141.48     20.77 o 
   0   4  12       37.48       22.28      7.96 o 
   1   4  12      104.98      102.81     11.67 o 
   2   4  12      149.97      155.48     15.33 o 
   3   4  12       14.48       24.84      6.84 o 
   4   4  12      223.85      229.75     13.86 o 
   5   4  12        4.41        2.05      8.13 o 
   6   4  12        0.94       11.15      9.94 o 
  -2   5  12        0.20        3.64      7.27 o 
  -1   5  12        2.07        0.43      6.77 o 
   0   5  12      113.89      130.98     13.27 o 
   1   5  12       56.63       39.96      8.63 o 
   2   5  12        8.80       -5.20      5.20 o 
   3   5  12      100.43       92.39     14.11 o 
   4   5  12      279.73      285.76     67.78 o 
   5   5  12       16.70        4.93      8.17 o 
   6   5  12       12.00        3.16      9.03 o 
  -2   6  12       20.31       22.63     13.64 o 
  -1   6  12        3.99       12.58     11.54 o 
   0   6  12       66.46       58.80     10.14 o 
   1   6  12       46.73       36.24      9.22 o 
   2   6  12       61.23       60.88     10.63 o 
   3   6  12      108.58      121.04     15.67 o 
   4   6  12       24.91       34.43     10.31 o 
   5   6  12      202.81      216.01     20.24 o 
   6   6  12        5.66        5.54     13.21 o 
  -1   7  12       22.26       11.35     10.23 o 
   0   7  12        2.73        4.36      6.94 o 
   1   7  12       55.23       36.06      8.79 o 
   2   7  12       45.30       46.25      9.21 o 
   3   7  12        5.67       -2.78      6.51 o 
   4   7  12       43.07       41.11     11.12 o 
   5   7  12      198.43      165.67     31.79 o 
   6   7  12        0.54       -3.52      8.38 o 
  -1   8  12       30.39       19.05     21.56 o 
   0   8  12        1.70        7.43      7.36 o 
   1   8  12      226.61      210.13     16.22 o 
   2   8  12       78.84       56.66     13.10 o 
   3   8  12       48.02       47.50      9.68 o 
   4   8  12       16.15       10.32      9.18 o 
   5   8  12       24.71       21.88     10.17 o 
   6   8  12      113.45      128.50     17.68 o 
   1   9  12        6.04       23.97     16.34 o 
   2   9  12       22.59       20.59      8.35 o 
   3   9  12       18.35       18.40      8.14 o 
   4   9  12        2.26       -3.60      8.26 o 
   5   9  12        8.90        1.49      9.22 o 
   3  10  12        4.75       -6.56      7.05 o 
   0   2  13       51.84       77.26     20.58 o 
   1   2  13       82.91       87.80     21.51 o 
   2   2  13       99.26       96.31     21.88 o 
   0   3  13       43.02       21.48     14.98 o 
   1   3  13        3.75      -10.26     10.26 o 
   2   3  13       15.59       23.04     14.76 o 
   3   3  13      262.60      269.88     31.27 o 
  -1   4  13      131.74      131.27     20.28 o 
   0   4  13       47.86       27.69      8.75 o 
   1   4  13       88.99       81.79     11.39 o 
   2   4  13       13.66       15.24      8.52 o 
   3   4  13       85.62       97.32     15.14 o 
   4   4  13       62.16       57.39     13.32 o 
   0   5  13        8.64        2.08      7.41 o 
   1   5  13       69.59       64.24     10.69 o 
   2   5  13        1.32        3.13      6.62 o 
   3   5  13        4.03        5.73      7.26 o 
   4   5  13      132.95      114.21     16.27 o 
   0   6  13       33.35       38.23      9.89 o 
   1   6  13       10.64        0.33      7.02 o 
   2   6  13       67.41       49.21     10.06 o 
   3   6  13        7.72        8.87      7.84 o 
   4   6  13       92.07       81.28     14.49 o 
   1   7  13        0.74       -6.29      6.29 o 
   2   7  13       99.45       94.16     12.81 o 
   3   7  13        1.40       -6.84      6.84 o 
   4   7  13        0.37       -4.43      8.50 o 
   2   8  13       43.28       26.14     11.08 o 
   3   8  13       87.01       84.03     12.39 o 
                                                 
